# Supplementary material for: Carbon and health implications of trade restrictions
Source: Nat Commun. 2019 Oct 30;10:4947. doi: 10.1038/s41467-019-12890-3 (PMC6821914; doi:10.1038/s41467-019-12890-3)
Supplement: Supplementary file 4 — Supplementary Data 1 [file 41467_2019_12890_MOESM4_ESM.xlsx]

## Sheet: RTMS
Data sources:	GTAP v10 database
Dimensions:	TRAD_COMM (=20) * REG (=31)
Next block shows tariffs (%) imposed by Australia [elements: TRAD_COMM * REG]
		1	2	3	4	5	6	7	8	9	10	11	12	13	14	15	16	17	18	19	20	21	22	23	24	25	26	27	28	29	30	31
		Australia	Brazil	Canada	Central Asia	China (Mainland)	European Union	Hong Kong, China	India	Japan	Korea, Republic of	Malaysia	Mexico	Rest of Central America	Rest of East Asia	Rest of Europe	Rest of North Africa	Rest of North America	Rest of Oceania	Rest of South America	Rest of South Asia	Rest of Southeast Asia	Rest of Sub-Saharan Africa	Rest of the World	Rest of Western Asia	Russian Federation	Singapore	Switzerland	Taiwan	Thailand	United Arab Emirates	United States of America
1	Animal	0	1.9477	0.825703	0.0883937	0.547624	0.137961	2.00652	0.416005	0	2.44669	0	0	0.0548601	0	0.0165343	0.00369549	0	0	0.397742	0	0	0.157213	0.15713	0.0586629	0.062573	0	0	0.569749	0	0	0
2	Beverages and tobacco	0	0.119209	4.55405	0	1.02251	3.57095	0.415802	0.591469	2.61668	1.30925	0	0.383556	1.40768	0	1.17453	1.53732	3	0	2.50579	2.09992	0	2.77296	2.00385	2.90297	4.98152	0	4.4015	3.2209	0	2.13308	0
3	Cereals	0	0	0	0	0	0	0	0	0	0	0	0	0	0	0	0	0	0	0	0	0	0	0	0	0	0	0	0	0	0	0
4	Chemical, rubber and plastic	0	1.49223	1.20777	0.30036	3.65831	1.56753	3.9958	1.65899	4.19663	3.58177	0.00294447	1.24933	2.60822	1.76454	1.86695	0.176966	0	0.00882149	1.43644	4.52628	0.215483	2.40828	4.91517	1.36873	0.557661	0	0.8762	4.17956	0.0764608	4.34493	0.0041604
5	Electricity	0	0	0	0	0	0	0	0	0	0	0	0	0	0	0	0	0	0	0	0	0	0	0	0	0	0	0	0	0	0	0
6	Fishing	0	0	0	0	0	0	0	0	0	0	0	0	0	0	0	0	0	0	0	0	0	0	0	0	0	0	0	0	0	0	0
7	Food	0	3.52285	1.28827	0.525224	1.70648	2.27017	0.819778	0.502348	1.41258	1.62009	0	1.47425	0.51825	0.287724	0.340211	1.69269	0	0.000596046	0.942862	0.320315	0.00339746	1.08452	0.803959	3.72721	1.01331	0	1.26952	0.753224	0	0.602627	0
8	Forestry	0	0	0	0	0	0	0	0	0	0	0	0	0	0	0	0	0	0	0	0	0	0	0	0	0	0	0	0	0	0	0
9	Leather	0	4.82354	4.75349	0.820005	4.00361	4.7817	4.43192	4.72285	4.01875	3.35501	0	4.29788	3.86895	4.33413	3.96249	4.60521	0	0.00013113	4.92774	3.94276	0.0014782	3.55062	3.93836	4.74099	4.94444	0	4.74534	3.9108	0.0301123	3.72483	0
10	Machinery	0	2.21213	1.54759	0.0999331	3.46464	1.55808	3.69428	2.71429	1.16496	1.68555	0.00181198	1.29113	1.29987	2.11825	2.14733	1.468	1.97109	0.0079751	0.403512	2.54872	0.277734	1.19597	2.54142	1.20087	2.66843	0	1.78049	2.81717	0.164354	1.8131	0.0283003
11	Metals	0	1.29285	1.85715	0.0569463	4.15645	3.92454	0.800955	3.99405	3.23194	3.43715	0	3.61853	3.14554	4.95837	2.89985	3.81014	0	0.0159502	0.0300646	3.27705	0.0774264	0.746584	2.40833	2.53761	2.35814	0	0.49355	3.51579	0	3.92656	0
12	Minerals	0	1.86105	0.214112	0	1.9986	3.16241	1.93959	0.367343	0.0580668	0.0299215	0	0.143075	0.105393	0.0180602	0.42659	0.236511	0	2.38419e-05	0.123036	1.41737	0	0.0112891	0.318575	0.434518	0.0501752	0	4.15417	0.0792146	0	0.0234962	0
13	Others	0	0	0	0	0	0	0	0	0	0	0	0	0	0	0	0	0	0	0	0	0	0	0	0	0	0	0	0	0	0	0
14	Paper	0	0.104523	1.89244	3.06519	3.94745	3.61478	3.04561	3.61176	4.20502	4.03275	0	4.27556	2.75658	1.58188	3.32993	3.63865	0	2.38419e-05	0.264335	2.38515	0.372708	3.06535	2.72486	3.92303	3.72446	0	3.0712	3.76728	0.828755	4.41712	0.0699759
15	Road transport	0	0	0	0	0	0	0	0	0	0	0	0	0	0	0	0	0	0	0	0	0	0	0	0	0	0	0	0	0	0	0
16	Textiles	0	2.95101	3.57637	3.00841	5.84761	4.53937	5.18262	5.16475	4.29846	3.76142	0	4.88619	4.48459	3.74895	4.17812	3.46442	0	0.000345707	3.77192	4.95299	0.776362	4.04555	4.29142	3.5062	3.05718	0	3.33151	3.71698	0.0728965	4.72021	1.7848
17	Transport equipment	0	0.31358	3.60757	1.96598	4.90823	4.69187	4.93379	5.60197	3.87064	4.58715	0	10.0023	4.18042	3.73425	2.87426	3.33568	3.38997	0.0110626	1.49207	1.72815	0.0462532	4.84143	4.47758	2.33165	3.06319	0	2.92848	5.05342	0	2.30458	2.4376
18	Vegetables, fruit and nuts	0	0.426698	0.162721	0	0.127029	0.263858	0.708461	0.025177	0.613737	2.70599	0	0.00479221	0.0737548	0	1.18374	0.0604272	0	0.00568628	0.422025	0.00821352	0	0.00699759	0.516212	0.112605	4.22969	0	0.630343	0.322413	0	0.502002	0
19	Wearing apparel	0	9.63403	8.85603	4.13562	9.23066	8.23791	8.60063	8.41467	2.77632	5.26354	0.00251532	8.44901	6.53737	9.60004	9.52998	9.80213	0	0.0167847	8.09951	1.1907	2.2652	6.35799	10	9.65546	3.53171	0.0712276	8.73197	6.57331	1.36328	9.18483	5.97603
20	Wood	0	4.0036	2.47396	0	3.77249	3.86579	3.82591	3.39766	4.16816	4.13086	0.131655	3.82233	2.41449	3.96537	3.02013	0.983751	0	0.0583649	0.148654	1.97203	0.000178814	4.354	2.19671	3.73183	4.40086	0	4.94747	3.34383	0.222385	1.14894	0.015831
Next block shows tariffs (%) imposed by Brazil [elements: TRAD_COMM * REG]
		1	2	3	4	5	6	7	8	9	10	11	12	13	14	15	16	17	18	19	20	21	22	23	24	25	26	27	28	29	30	31
		Australia	Brazil	Canada	Central Asia	China (Mainland)	European Union	Hong Kong, China	India	Japan	Korea, Republic of	Malaysia	Mexico	Rest of Central America	Rest of East Asia	Rest of Europe	Rest of North Africa	Rest of North America	Rest of Oceania	Rest of South America	Rest of South Asia	Rest of Southeast Asia	Rest of Sub-Saharan Africa	Rest of the World	Rest of Western Asia	Russian Federation	Singapore	Switzerland	Taiwan	Thailand	United Arab Emirates	United States of America
1	Animal	1.16755	0	0.0775576	0	7.50492	0.96525	0	1.72635	0	0	1.99964	0.471628	1.71617	0	3.24883	0.212443	0	0.214148	0.00225306	0.100684	1.22917	1.1982	3.94099	0	1.28632	4.84902	1.6348	4.93042	4.91102	1.00225	0.349164
2	Beverages and tobacco	26.7935	0	18.6202	0	14.9573	21.2814	0	15.2454	19.7776	20	20	0.956321	11.1251	0	17.4996	14.7068	0	25.785	0.0146151	0	10.7617	15.4343	18.4778	19.99	18.9135	18.4778	20	20	20	19.7471	20.1042
3	Cereals	4.60633	0	9.53604	0	7.83291	8.35867	0	0.744832	0	0	0	1.32129	4.63614	0	2.16478	0.195956	0	4.97776	7.15256e-05	0	0.93931	0	4.56803	3.3509	3.05735	0	0	0	0	0	9.87515
4	Chemical, rubber and plastic	7.05981	0	2.51333	6.63214	8.48358	7.87638	11.2368	8.66694	9.28054	10.7565	17.5507	4.40118	6.66572	9.65978	1.28819	1.49481	0	11.9493	0.0323057	25.5594	7.58859	9.38559	8.61681	5.27716	1.07119	13	6.68448	11.6963	9.27598	4.86012	8.16658
5	Electricity	0	0	0	0	0	0	0	0	0	0	0	0	0	0	0	0	0	0	0	0	0	0	0	0	0	0	0	0	0	0	0
6	Fishing	9.43244	0	10	0	9.9498	7.07924	0	9.29843	9.43244	0	10	0	2.87083	0	7.55303	0.621796	0	9.94129	0	5.15155	8.06971	1.94552	9.43244	3.441	0	9.43244	0	10	8.29999	0	9.92403
7	Food	11.5448	0	11.7608	0	9.89114	12.3133	9.59457	8.41644	13.8706	12.2096	14.1171	9.52481	9.98611	5.26074	3.34489	9.73386	0	13.4295	0.012958	8.02488	10.1467	10.4344	12.5865	10.1394	9.41647	9.94389	13.7678	9.96946	14.6603	8.04132	13.7827
8	Forestry	3.57143	0	5.99999	0	5.99999	3.85967	0	3.60125	0	0	0	4.67478	4.25532	0	0.741482	0.408256	0	4.06287	0.0138164	0	2.90676	0.727379	3.57143	3.28404	0	0	5.99999	5.99999	0	0	4.60846
9	Leather	20.0868	0	21.9097	0	28.054	25.3744	0	25.0437	23.8043	23.9107	16.0405	25.4668	21.4024	18.423	28.3666	25.5719	0	19.9795	0.0308275	31.4282	34.1496	9.24221	20.0868	12.0213	0	20.0868	22.5768	26.0931	33.6616	10.5512	22.0335
10	Machinery	11.5125	0	11.686	0.110769	14.8359	11.1773	12.572	12.2896	9.63173	7.38157	11.4015	5.08513	12.365	11.9982	13.1143	7.91076	0	14.6482	0.00640154	15.3872	12.4115	9.23834	14.1705	11.4958	4.04093	13.8222	10.4117	11.9223	10.0687	6.28604	10.6154
11	Metals	10.0899	0	10.9431	5.17536	13.7168	12.5784	12.7868	13.6823	15.5788	15.3388	11.1009	3.98866	8.21917	14.9066	9.21589	9.80116	0	7.01517	0.0480413	13.631	13.7247	7.54708	11.0283	11.5774	6.39617	14.606	11.4005	14.5239	15.2623	6.60337	12.9162
12	Minerals	0.121009	0	0.583494	0	11.6293	5.05534	0	0.995326	7.62674	2.01129	8.05348	3.22725	0.369072	1.98299	0.506663	0.0449538	0	1.15893	0.00181198	4.01222	5.45247	0.0226617	2.11356	0.5427	0.326741	1.38668	9.09137	9.39113	7.51675	1.25674	0.738335
13	Others	0	0	0	0	0	0	0	0	0	0	0	0	0	0	0	0	0	0	0	0	0	0	0	0	0	0	0	0	0	0	0
14	Paper	11.7341	0	9.36975	0	11.4154	11.6531	2.46305	6.50496	12.0553	11.1898	9.90274	4.66065	11.2808	10.8582	9.36902	3.15386	0	13.6052	0.00510216	0.096333	12.3858	8.55012	11.1523	9.04065	7.78831	11.1523	13.8768	13.3701	14.3939	0.866425	8.259
15	Road transport	0	0	0	0	0	0	0	0	0	0	0	0	0	0	0	0	0	0	0	0	0	0	0	0	0	0	0	0	0	0	0
16	Textiles	24.6296	0	21.4007	6.908	24.5736	19.8752	23.9727	19.858	13.375	17.7559	18.282	15.1194	25.2057	18.3602	22.3462	18.4223	0	21.8864	0.468051	24.3865	18.2339	9.67363	23.2334	18.0945	26.216	25.7864	18.7595	21.3779	18.8753	15.8566	18.9662
17	Transport equipment	13.6827	0	10.4928	11.0304	16.9655	8.69627	17.3271	11.7734	14.88	19.7133	15.5524	0.504529	12.9599	16.7226	13.5504	13.189	0	13.135	0.0608325	10.7393	16.4482	6.07048	17.6131	6.14108	4.83487	13.505	7.49687	16.4913	15.5109	13.3131	6.47957
18	Vegetables, fruit and nuts	1.49645	0	4.87728	0.0147343	9.83738	9.00325	0	9.01299	0.972688	2.4824	10.5453	3.03694	4.89554	0	6.87927	6.13827	0	5.72177	0.0372887	25.5194	12.3156	9.18093	8.04501	8.08039	0	9.68943	10.0094	1.77498	4.30138	1.39642	7.21049
19	Wearing apparel	32.6324	0	29.8368	20.6486	34.0001	32.4149	33.872	34.091	23.7809	30.9025	33.2632	14.4978	32.853	31.1596	34.5399	34.9117	0	14.3789	0.159574	34.4583	34.1461	21.0332	33.9402	32.4384	35	33.9402	28.2789	28.9613	33.1905	34.9851	31.851
20	Wood	9.61988	0	9.73234	0	12.4393	9.8507	0	12.6717	10.6754	5.42407	2.2613	7.072	6.42561	0	5.28449	10.4275	0	9.1682	0.00126362	10.7422	11.9276	7.06067	8.89148	5.55024	10.0677	12.0541	11.7376	12.468	13.3336	14	6.27586
Next block shows tariffs (%) imposed by Canada [elements: TRAD_COMM * REG]
		1	2	3	4	5	6	7	8	9	10	11	12	13	14	15	16	17	18	19	20	21	22	23	24	25	26	27	28	29	30	31
		Australia	Brazil	Canada	Central Asia	China (Mainland)	European Union	Hong Kong, China	India	Japan	Korea, Republic of	Malaysia	Mexico	Rest of Central America	Rest of East Asia	Rest of Europe	Rest of North Africa	Rest of North America	Rest of Oceania	Rest of South America	Rest of South Asia	Rest of Southeast Asia	Rest of Sub-Saharan Africa	Rest of the World	Rest of Western Asia	Russian Federation	Singapore	Switzerland	Taiwan	Thailand	United Arab Emirates	United States of America
1	Animal	1.19209e-05	0.000762939	0	0	0.189996	0.00590086	8.7353	0.245106	0	0	3.34185	0	0.308287	0	0.016129	0.0104904	0	0.0118971	0.000238419	0	7.08007	0	0.161827	0	0	0	0.0100493	0.0143528	0.259674	0	0
2	Beverages and tobacco	0.0670791	7.57236	0	0	3.39301	0.508773	8.12469	7.34949	4.44431	5.13406	8.61193	0	1.81056	0	1.33371	5.28849	0	0.14149	0.581181	2.1145	5.65974	0.125539	2.06119	1.65454	1.65492	0	0.0549555	8.52346	7.3261	7.34034	0
3	Cereals	0.261521	0	0	0	0.00137091	0.241745	0	0	0	0	0	0	0.0376344	0	0.0357151	0.00369549	0	0.135863	0.0123143	0	0	0.000166893	0.226724	0.124657	0	0	0	0.0084281	0	0	0
4	Chemical, rubber and plastic	0.277662	1.13809	0	0.000560284	3.1445	0.784361	1.75767	0.504816	2.55032	1.64583	4.95541	0	0.830698	0.681651	0.21261	0.939596	0	1.37018	0.215292	3.00169	2.05044	0.161958	1.51334	0.157917	1.1284	0	0.0167847	2.50819	3.12862	0.978935	0
5	Electricity	0	0	0	0	0	0	0	0	0	0	0	0	0	0	0	0	0	0	0	0	0	0	0	0	0	0	0	0	0	0	0
6	Fishing	0.89488	0	0	0	0.768387	0.0479221	0.625479	0.00201464	0.464857	1.59777	0.36782	0	0.0990272	0	0.00165701	0.0495076	0	0.0854731	0.00114441	0.0462651	0.1369	0.0331044	0.371623	0	4.07153	0	0	0.172174	0.723124	0	0
7	Food	0.568104	0.69747	0	0.016427	2.51697	3.85265	3.53132	1.38224	2.90756	2.15042	1.66935	0.0756979	2.10575	1.36797	0.574696	3.27038	0	1.69185	0.625634	1.52203	0.948048	1.42245	9.28894	2.94266	0.808847	3.69108	0.431049	2.73323	2.70712	2.10334	0.284338
8	Forestry	0	0	0	0	0	0	0	0	0	0	0	0	0	0	0	0	0	0	0	0	0	0	0	0	0	0	0	0	0	0	0
9	Leather	9.90654	5.78835	0	2.55978	11.2902	9.36917	7.55574	9.47893	8.66792	3.26846	18.014	0	7.87252	8.20222	6.80144	11.2036	0.16222	2.19667	1.01572	1.13782	10.4578	2.25273	4.84304	3.23781	8.48718	0	0	7.26001	9.92656	9.0181	0
10	Machinery	0.306499	3.2481	0	0.695431	2.7153	0.526583	3.70721	2.86748	0.43025	0.0890374	3.46221	0	1.27456	1.41956	0.256741	0.437891	0.0415802	1.13853	0.545657	0.697625	3.38463	0.276339	1.09497	0.438797	0.902545	0	0	0.807917	3.73206	4.74901	0
11	Metals	0.0988483	0.0430942	0	0.0265479	1.93576	0.466704	1.43762	0.809491	0.443172	0.120437	0.68171	0	0.0710011	0.184023	0.0910044	0.0104427	0	0.334394	0.00399351	1.00372	0.489521	0.225449	0.779951	0.0495553	0.149703	0	0	1.0561	1.11725	0.987327	0
12	Minerals	0.0501394	0.676334	0	0.185359	2.37719	1.73094	0.0121117	2.6131	0.804317	0.449824	1.77277	0	0.489378	0.454128	0.00584126	0.0214219	0	0.777984	0.0200272	0.153124	0.858629	0.00156164	0.0521064	0.169909	0.896406	0	0	0.92001	1.54179	1.68154	0
13	Others	0	0	0	0	0	0	0	0	0	0	0	0	0	0	0	0	0	0	0	0	0	0	0	0	0	0	0	0	0	0	0
14	Paper	0.00213385	0	0	0	0.18729	0.258636	0.00720024	0.077045	0.103199	0.0227094	0.000870228	0	0.13535	0	0.0175714	0.089848	0	0.146401	0.0824571	3.62942	0.00473261	0	0.0931501	0.507689	0	0	0	0.150609	1.01155	0.0126243	0
15	Road transport	0	0	0	0	0	0	0	0	0	0	0	0	0	0	0	0	0	0	0	0	0	0	0	0	0	0	0	0	0	0	0
16	Textiles	6.77409	2.12908	0	6.96136	11.3147	3.31881	6.80379	11.2976	0.657594	0.427127	2.58847	0	3.20892	9.2062	2.39854	8.6085	0	1.75316	1.17698	6.22537	5.83433	3.54375	1.91412	5.63164	12.1253	0	0	1.78455	2.87551	2.0638	0
17	Transport equipment	2.3506	0.0761986	0	2.79361	4.9168	1.92244	3.45018	0.375402	1.58299	9.42202	2.11016	0	4.28038	4.86975	2.36592	2.44159	0.581801	4.32121	0.824904	1.37073	2.71987	2.08983	4.26632	3.14909	1.5795	0	0.000953674	4.11192	2.15034	0.434017	0
18	Vegetables, fruit and nuts	0.734687	0.0864625	0	0	1.41915	1.40922	5.28144	0.474799	3.75423	1.67592	3.90148	0	0.498509	0.0688791	1.01336	0.097537	1.61284	2.24049	0.528991	0.126266	0.374281	0.343239	1.30298	0.21528	0.786936	0	2.34635	2.18925	1.19455	0.87744	0
19	Wearing apparel	11.1006	16.0556	0	10.3867	15.7007	15.2867	15.5263	16.0404	12.9673	9.53671	16.5285	0	6.75383	17.3669	13.5826	17.1284	13.2836	12.2066	1.96412	2.54166	9.42496	9.04372	18	9.19896	16.4873	0	0	13.7269	15.3417	16.6307	0
20	Wood	1.81557	1.09353	0	0	2.70079	0.987267	0	5.60104	2.69629	0	1.61771	0	1.26172	0.00152588	1.13384	1.30936	0	1.55963	0.0672579	0.882518	2.81172	0.121677	0.451362	1.00368	0.227165	0	0	2.5474	4.96352	3.94328	0
Next block shows tariffs (%) imposed by Central Asia [elements: TRAD_COMM * REG]
		1	2	3	4	5	6	7	8	9	10	11	12	13	14	15	16	17	18	19	20	21	22	23	24	25	26	27	28	29	30	31
		Australia	Brazil	Canada	Central Asia	China (Mainland)	European Union	Hong Kong, China	India	Japan	Korea, Republic of	Malaysia	Mexico	Rest of Central America	Rest of East Asia	Rest of Europe	Rest of North Africa	Rest of North America	Rest of Oceania	Rest of South America	Rest of South Asia	Rest of Southeast Asia	Rest of Sub-Saharan Africa	Rest of the World	Rest of Western Asia	Russian Federation	Singapore	Switzerland	Taiwan	Thailand	United Arab Emirates	United States of America
1	Animal	0.00385046	0	0.444376	0	9.56564	7.60533	0	0.735807	0	0	9.63161	0	5.54159	0	0.0650048	3.23918	0	3.74318	2.03414	1.78031	0.0837922	0	0	17.9441	0	0	0	0	0	6.72431	0.643885
2	Beverages and tobacco	10.9531	6.04529	0	0	6.73846	19.6793	0	4.37552	26.2683	20.1001	0	30.5833	33.7685	0	4.05602	18.7452	63.798	16.8617	12.8769	0	2.89893	1.26206	40.7063	3.3784	0	0	8.45996	10.1142	3.02688	48.448	18.6552
3	Cereals	0	0	0	0	3.66731	4.5555	0	0	0	0	0	0	3.857	0	1.97847	0.609195	0	0	0	0	1.68759	0	0	3.01119	0	0	0	0	0	0	3.42395
4	Chemical, rubber and plastic	7.8907	20.1924	6.58314	0	8.25764	7.63081	21.8723	6.33078	8.54989	10.6748	10.6725	18.7116	11.9466	7.39696	0.249839	8.48274	0	7.7974	9.20901	6.35728	11.7258	4.74662	15.0262	11.4006	0	18.1325	6.08035	15.7076	21.2468	22.6462	6.3804
5	Electricity	0	0	0	0	0	0	0	0	0	0	0	0	0.195217	0	5.27956	6.8628	0	0	0	0	0	0	0	0	0	0	0	0	0	0	0
6	Fishing	7.96407	0	0	0	1.92813	7.96404	0	0	5.93771	2.41609	5.52008	0	2.79762	0	8.63731	4.81452	0	0	0	0	1.24414	0	0	5.05584	0	0.865495	0	0	2.80728	0	0
7	Food	15.4648	20.3398	15.3316	0	10.3121	18.2474	0	24.5724	12.1124	15.4753	14.7624	6.24237	25.4594	4.09805	0.713134	12.0531	0	10.7671	14.5331	23.3795	8.04298	3.29707	22.3382	10.3486	0	6.71133	5.15543	1.6539	14.7508	39.6553	35.3415
8	Forestry	0	0	3.09647	0	8.89928	4.38154	0	8.36024	0	0	0	0	3.51374	0	0.17221	7.71859	0	0	0	5.87676	0.379288	0	0	5.59528	0	10.1371	0	0	0	0	9.10211
9	Leather	55.1536	48.9322	10.6921	0	10.9311	12.8792	0	11.8861	27.3802	22.6561	0	3.28637	10.1532	2.77066	0.584936	9.43705	0	0	2.1179	7.46049	9.61602	6.96449	17.7448	13.6768	0	17.5546	20.57	11.1963	18.9564	33.9674	17.8345
10	Machinery	3.59565	4.53182	2.15447	0	7.42285	4.87565	0	6.22935	3.02334	9.93705	15.2808	3.10907	11.9377	1.38696	0.183058	15.4702	3.73248	16.6334	8.42957	5.42748	11.8036	1.78308	19.114	11.7331	0	11.9065	15.4429	6.1884	2.24637	18.9254	2.92376
11	Metals	6.33595	11.7236	10.2957	0	7.15685	9.52897	0	8.27867	6.9492	8.56589	6.03083	6.66854	20.3442	7.37813	0.444269	8.37321	0	10.3612	7.75853	6.98072	2.40661	8.42032	18.6291	11.3455	0	8.34783	14.7659	9.30219	33.4078	21.4354	6.24703
12	Minerals	7.51271	0.500917	13.1418	0	13.2355	11.3678	0	13.1846	10.2353	12.2654	4.80049	0.63237	1.73277	6.23839	0.234544	5.18055	0	1.20614	1.88484	4.14885	2.9662	0.0534177	8.88259	14.1595	0	6.10521	14.831	3.54738	10.1418	41.0847	9.70978
13	Others	0	0	0	0	0	0	0	0	0	0	0	0	0	0	0	0	0	0	0	0	0	0	0	0	0	0	0	0	0	0	0
14	Paper	2.86438	1.03999	5.3223	0	6.38595	9.23978	9.53703	6.76982	11.9105	10.1797	6.20934	4.05277	10.0296	4.67807	0.589228	7.34023	0	3.13306	2.27758	9.35559	11.5728	1.64652	19.015	8.37672	0	21.8912	16.5797	19.849	5.4845	34.3352	12.5169
15	Road transport	0	0	0	0	0	0	0	0	0	0	0	0	0	0	0	0	0	0	0	0	0	0	0	0	0	0	0	0	0	0	0
16	Textiles	2.9524	43.9775	3.96584	0	11.733	24.5926	11.968	15.6525	8.05677	19.8494	10.0615	2.69724	18.1316	9.71105	0.41455	16.9873	0	4.26613	1.54666	4.24865	14.711	1.15378	20.2891	14.8544	0	17.194	16.7336	10.6022	25.3168	41.4254	11.5693
17	Transport equipment	10.3495	15.0723	10.5141	0	9.43633	11.5544	4.84238	9.3496	10.7509	15.0889	12.1174	15.2116	19.9351	11.1096	0.784659	14.2811	0	11.9307	14.1873	9.22433	6.20074	8.25595	21.828	10.502	0	22.2093	10.7219	11.6329	13.4745	23.0982	10.8426
18	Vegetables, fruit and nuts	6.44022	0	3.52716	0	6.7461	13.3801	0	0.662458	0.184631	5.58654	11.6753	4.25591	7.22444	0.934017	0.444651	5.67408	0	0	10.5593	6.9366	5.89646	0.270927	17.5764	9.63311	0	4.02275	0.672185	0	12.832	9.37124	5.75355
19	Wearing apparel	6.81905	1.51671	7.21642	0	12.7902	14.2902	15.3262	16.5369	4.68655	15.3349	18.7498	11.4247	20.4767	13.4051	4.32855	10.7912	0	4.40426	2.02048	11.2223	15.8911	1.87855	34.059	15.2923	0	23.0699	19.2347	8.48606	22.3299	20.2873	16.983
20	Wood	0	0	13.0804	0	4.77668	10.0836	0	15.7923	8.81277	14.4879	12.8534	0	12.2683	0	0.614083	7.9379	0	0	0.788486	0.999737	15.0502	2.47105	25.7725	9.40418	0	17.8417	17.9161	13.3384	13.599	27.4784	3.00519
Next block shows tariffs (%) imposed by China (Mainland) [elements: TRAD_COMM * REG]
		1	2	3	4	5	6	7	8	9	10	11	12	13	14	15	16	17	18	19	20	21	22	23	24	25	26	27	28	29	30	31
		Australia	Brazil	Canada	Central Asia	China (Mainland)	European Union	Hong Kong, China	India	Japan	Korea, Republic of	Malaysia	Mexico	Rest of Central America	Rest of East Asia	Rest of Europe	Rest of North Africa	Rest of North America	Rest of Oceania	Rest of South America	Rest of South Asia	Rest of Southeast Asia	Rest of Sub-Saharan Africa	Rest of the World	Rest of Western Asia	Russian Federation	Singapore	Switzerland	Taiwan	Thailand	United Arab Emirates	United States of America
1	Animal	5.34979	17.1242	7.93264	5.83622	0	9.73481	0	2.00219	5.64256	5.1452	0	10.7323	5.67925	2.60729	10.588	5.6174	0	0.216639	4.35495	0.667489	0	5.87435	7.74484	8.98623	7.79299	0	11.7794	6.4502	0	1.52439	6.17386
2	Beverages and tobacco	14.3186	10.0025	11.9499	25.4669	0	11.0112	20.2966	23.9353	22.554	22.6847	6.11964	4.57653	30.5326	24.5815	18.2989	40.7586	0	1.25655	6.8449	5.90545	4.51542	10.1758	24.25	18.1544	8.49233	15.4833	22.931	23.3019	0.0720739	28.8964	6.30598
3	Cereals	2.39425	0.997543	2.26035	0.987732	0	2.53386	0	0.940084	0	0	0	0	7.89268	0.172949	1.20158	6.11194	0	1.3847	3.33624	0.189805	0.955045	0.12219	1.21597	0.543094	1.29741	0	0	1.03631	0.999999	0	1.32643
4	Chemical, rubber and plastic	5.68919	5.40148	5.25028	5.47328	0	5.74431	0.27988	5.02125	5.84378	4.43105	1.17434	7.30512	11.9099	0.980783	4.95147	7.69891	0	0.23948	4.64559	4.64954	2.29431	5.38298	7.21087	4.52651	4.44219	0	3.60678	3.48371	2.05859	4.62612	5.85752
5	Electricity	0	0	0	0	0	0	0	0	0	0	0	0	0.220013	0	0	0.282717	0	0	0	0	0	0	0	0	0	0	0	0	0	0	0
6	Fishing	7.77103	17.5	8.79129	0	0	9.78707	8.08384	9.85829	10.3105	9.90316	0	7.22201	14.0556	9.99742	10.1917	11.2979	0	0.282192	1.96804	1.55892	0	3.99499	10.5579	4.56495	10.0646	0	9.45	7.07095	0	0	8.54278
7	Food	11.5111	10.9627	11.3819	5.86344	0	11.125	0.757229	7.17721	12.6592	13.1932	0.274563	7.51022	15.4804	11.0305	8.57544	15.7214	4.95956	3.83412	4.77943	1.81638	0.500774	6.14893	14.3742	10.271	8.10193	0.033021	8.7665	13.0185	2.30132	0.924277	9.80909
8	Forestry	0.000119209	0.00276566	0.000500679	0	0	0.397825	0	9.8786	0.186121	2.39122	0	0.620973	0.652599	0.316393	0.0607133	4.26586	0	0.838017	0.279737	3.71526	0	0.0219584	4.88095	0	0.0300169	0	0	2.12728	0	0	0.022316
9	Leather	5.99649	5.15425	13.5091	6.22022	0	9.91435	1.67868	6.97829	8.9824	6.61182	0	6.23075	15.7562	9.59563	29.3803	8.2044	0	0.58043	4.52057	4.88788	0.000214577	5.33673	14.6567	8.98706	6.90041	0	9.94675	6.6433	0	13.2385	7.55517
10	Machinery	5.54591	7.28079	3.79885	9.04182	0	3.97505	3.49399	2.65454	4.83661	3.00114	0.0440717	1.17022	8.86298	2.56274	8.77794	18.8942	0	1.21638	21.3131	1.20218	0.0056982	1.29501	9.21631	7.02739	6.05997	0	8.225	4.23815	0.010848	11.2601	3.71114
11	Metals	0.330257	1.12948	1.63937	0.547504	0	3.56996	0.0449657	0.610793	4.57156	4.79525	9.53674e-05	1.12025	2.35808	1.22405	3.55263	2.51517	0	0.441551	0.0672579	0.506413	0.00252724	0.500584	6.33866	3.20928	1.38309	0	1.1966	3.02824	0.078845	1.86305	2.53342
12	Minerals	0.0207663	0.0298738	0.24606	0.153804	0	3.89441	6.77307	1.20527	7.36403	5.1115	0.274444	0.132334	3.5962	0.0305653	0.450444	2.03145	0	0.19964	1.15389	0.499511	0.0220299	1.64365	4.28786	0.360882	0.408185	0.405991	4.7683	4.52255	1.18241	0.186265	2.88885
13	Others	0	0	0	0	0	0	0	0	0	0	0	0	0	0	0	0	0	0	0	0	0	0	0	0	0	0	0	0	0	0	0
14	Paper	1.54214	0.225616	0.0798345	2.41555	0	1.98035	0.189126	6.46363	4.16998	5.98257	5.32407	0.789785	5.54436	0.0877976	2.06752	6.66624	0	1.13417	0.0264525	6.40514	0.560069	0.268269	5.13185	4.17067	0.670445	7.5	4.67061	5.44068	2.55767	0.487268	1.09715
15	Road transport	0	0	0	0	0	0	0	0	0	0	0	0	0	0	0	0	0	0	0	0	0	0	0	0	0	0	0	0	0	0	0
16	Textiles	0.913095	1.01392	7.47004	2.37896	0	6.73081	1.88586	2.71305	8.6536	7.9826	0.824189	2.84035	22.2964	8.93244	9.63203	8.68338	0	0.0229478	2.38651	2.82481	0.0273347	1.82588	8.98836	7.70445	5.99766	0.0434637	4.61229	2.65179	0.640082	5.83639	3.65944
17	Transport equipment	11.8947	4.41699	11.5189	11.811	0	7.44374	7.48801	6.16059	10.9182	10.1388	2.03542	12.5495	1.59752	3.62873	8.05165	12.9925	76.2644	1.11656	10.7171	8.28708	2.96355	11.092	11.0934	7.9227	6.76818	0.221848	4.57397	4.0044	2.15256	13.274	14.5949
18	Vegetables, fruit and nuts	7.25298	3.16774	5.11638	11.1537	0	8.67783	1.98147	7.47315	4.7964	14.9031	6.37689	15.744	10.3737	19.5584	9.38566	12.071	0	2.91185	3.07418	4.38693	2.8999	6.96646	11.0094	9.34855	7.75083	5.56462	15.1186	14.58	3.57628e-05	8.90689	3.42101
19	Wearing apparel	15.5803	15.8917	17.3995	15.0204	0	14.5998	0.0558019	12.272	15.2112	12.4907	0	15.6618	31.7933	16.3504	30.1078	19.2567	0	3.06263	15.4722	2.23503	0	12.5044	16.0493	15.4058	16.6437	0	6.73908	5.98195	0	15.1693	15.1229
20	Wood	0.153744	0.496638	0.0335455	0	0	1.7628	1.21568	2.13902	3.33177	3.29742	1.72453	0.460851	2.40905	0.214469	1.09267	9.32587	0	0.426519	0.0766158	4.67455	0.140274	0.127149	4.90668	2.55567	0.116539	0	1.8935	3.67728	0.170827	1.74419	0.172865
Next block shows tariffs (%) imposed by European Union [elements: TRAD_COMM * REG]
		1	2	3	4	5	6	7	8	9	10	11	12	13	14	15	16	17	18	19	20	21	22	23	24	25	26	27	28	29	30	31
		Australia	Brazil	Canada	Central Asia	China (Mainland)	European Union	Hong Kong, China	India	Japan	Korea, Republic of	Malaysia	Mexico	Rest of Central America	Rest of East Asia	Rest of Europe	Rest of North Africa	Rest of North America	Rest of Oceania	Rest of South America	Rest of South Asia	Rest of Southeast Asia	Rest of Sub-Saharan Africa	Rest of the World	Rest of Western Asia	Russian Federation	Singapore	Switzerland	Taiwan	Thailand	United Arab Emirates	United States of America
1	Animal	1.00069	5.54167	0.496483	0.218689	7.81872	0	0.198948	0.306821	0.38197	0.161469	0.713706	16.5101	6.91081	0.12219	3.08739	0.106859	0	6.15256	7.92261	0.00302792	1.52557	0.00475645	0	0.0743508	0.0707269	0	0.315917	0.0959635	9.25608	0.463295	0.225317
2	Beverages and tobacco	7.47563	9.84424	1.95285	2.36135	5.26651	0	7.74677	5.57992	4.75384	0.885129	13.4313	1.09304	7.23047	4.87996	3.35088	1.04121	6.53437	5.22952	3.0817	2.0215	6.79674	1.35545	0.129473	1.66196	2.49962	0.0398517	5.5735	10.7723	6.88293	30.5216	4.90716
3	Cereals	0.449252	0.0402212	3.70708	12.5021	10.8223	0	0	6.83552	7.10974	0	18.4839	0.00648499	3.33339	0	2.25525	0.448632	0	0.981951	0.912094	0.303543	0.514352	0.00598431	0	0.932956	7.29915	0	11.7951	1.83777	18.4796	7.5882	4.27107
4	Chemical, rubber and plastic	1.70405	4.68428	1.49034	1.98817	4.64513	0	4.81244	3.30406	3.92752	0.349021	3.17024	0.00840425	1.76772	3.02587	0.507987	0.135231	0.702071	3.41463	2.62269	0.0308871	1.48405	0.17029	0.00482798	1.8787	3.16788	0.000214577	0.00202656	4.71475	0.669169	3.33771	2.32551
5	Electricity	0	0	0	0	0	0	0	0	0	0	0	0	0	0	0	0	0	0	0	0	0	0	0	0	0	0	0	0	0	0	0
6	Fishing	3.15832	6.47566	11.4903	8.26336	6.31375	0	0.268066	4.10221	0.727904	1.84078	2.09124	0	2.71876	1.4259	2.48525	0.0231504	0	2.21293	4.2088	6.4447	2.2184	1.13767	0	0.31904	9.38773	0.0130534	0.0847101	7.71638	2.58206	0.316775	10.2367
7	Food	37.7868	35.1987	15.2108	9.6364	12.358	0	7.41123	6.37171	10.2319	1.84817	10.2885	6.38719	10.6976	6.55473	3.80608	1.86383	0	35.6751	10.5015	4.48081	7.55702	1.407	0.410914	2.43393	9.48397	0	2.31825	11.7985	35.6051	27.7235	13.055
8	Forestry	0	0	0	0	0.00158548	0	0	0	0	0	0	0	0.000572205	0	0.000786781	0	0	0	0	0.00560284	0	0.000691414	0	0.000619888	0	0	0	0	0	0	0
9	Leather	3.66445	5.36773	2.99525	2.46384	10.0969	0	8.00194	2.79998	5.59214	0.373459	8.69683	0.000143051	0.769627	5.79519	0.23303	0.0214577	0.0397086	1.52332	1.87492	0.0512362	6.16485	0.854409	0	0.244761	5.01573	0	0	5.24762	3.86071	5.49004	3.62358
10	Machinery	0.770748	1.18355	1.57431	0.327325	1.66276	0	1.5538	0.0219703	1.84507	0.093317	0.903356	5.96046e-05	0.408363	1.54034	0.126565	0.0172853	0.688565	0.266087	1.1583	0.0126362	0.113297	0.00561476	0.00522137	0.0334382	1.21806	0.000822544	0	1.613	0.889087	1.22802	1.24393
11	Metals	0.429153	0.809455	0.229371	1.83636	2.56288	0	2.53065	0.15372	1.74688	0.00674725	2.44672	3.57628e-05	0.489569	2.05266	0.0407577	0.0236154	0.466681	0.549924	0.117362	0.0105739	0.321019	0.0316978	0.0017643	0.279355	1.42369	0.0102639	0	2.07816	0.336564	3.72492	1.58386
12	Minerals	0.050211	0.141525	0.192809	0.0502229	3.03098	0	3.51492	1.09688	2.16477	0.0117302	1.68687	0	0.71851	0.032568	0.0789881	0.0301123	0.000452995	0.275612	0.0582457	0.147033	0.169325	0.000119209	0.00374317	0.274563	0.390863	0	0	2.98578	0.692403	0.499141	1.18364
13	Others	0	0	0	0	0	0	0	0	0	0	0	0	0	0	0	0	0	0	0	0	0	0	0	0	0	0	0	0	0	0	0
14	Paper	0.0909567	0.000858307	0.147367	0.0189304	0.0507236	0	0.0113845	0.00449419	0.126755	0.000357628	0.0566244	1.19209e-05	0.0321627	0.00543594	0.013268	0.00140667	0.015378	0.0858307	0.00418425	0.000572205	0.00494719	0.000393391	0	0.00109673	0.121236	0.000309944	0	0.188076	0.00555515	0.0351667	0.050354
15	Road transport	0	0	0	0	0	0	0	0	0	0	0	0	0	0	0	0	0	0	0	0	0	0	0	0	0	0	0	0	0	0	0
16	Textiles	0.639176	4.15813	6.09995	3.07232	7.38081	0	7.3189	6.38396	5.39103	0.00311136	5.59392	0.00293255	2.46137	3.4328	1.02142	0.031209	0.654924	0.796247	1.0641	0.113487	4.70996	0.101459	0	0.136685	5.81876	0	0	5.88446	4.99566	5.53232	5.14733
17	Transport equipment	3.36227	1.87056	2.96849	2.82068	3.31013	0	2.37163	2.93639	4.3537	1.1098	3.4748	0.00243187	0.747311	4.36348	0.101316	0.0188589	1.94762	2.10023	1.78359	2.46671	0.794089	0.0208497	0.0165939	0.0958204	4.27564	0.00107288	0	5.38074	3.01702	2.94034	3.43153
18	Vegetables, fruit and nuts	1.03358	0.470781	0.350368	0.365555	5.33214	0	4.93009	1.06288	3.23844	0.510085	4.15045	1.82225	1.74332	3.87495	0.364435	8.76814	5.08128	2.97015	2.88815	0.405574	2.29728	0.742483	0	2.46464	2.08527	0.0937581	5.17147	5.28572	2.50639	4.44417	1.75551
19	Wearing apparel	10.3347	10.597	10.7903	9.41762	11.0951	0	10.7016	8.48347	8.09724	0.0177503	10.2712	0.00104904	1.08451	10.2868	0.27833	0.01086	4.97867	6.51003	1.65542	0.873363	5.26422	0.0356674	0.0285983	0.0215173	10.5809	0	0	8.40509	8.63136	11.4688	10.6698
20	Wood	1.36368	3.75566	0.341964	0.579166	2.23027	0	0.500691	0.128639	1.18682	1.16369	2.31687	0	0.500679	0.441241	0.529134	0.0193357	0	0.181985	0.318778	0.0225902	0.573027	0.779819	0	0.0698805	2.18853	0	0	1.80167	0.239396	0.836563	0.462854
Next block shows tariffs (%) imposed by Hong Kong, China [elements: TRAD_COMM * REG]
		1	2	3	4	5	6	7	8	9	10	11	12	13	14	15	16	17	18	19	20	21	22	23	24	25	26	27	28	29	30	31
		Australia	Brazil	Canada	Central Asia	China (Mainland)	European Union	Hong Kong, China	India	Japan	Korea, Republic of	Malaysia	Mexico	Rest of Central America	Rest of East Asia	Rest of Europe	Rest of North Africa	Rest of North America	Rest of Oceania	Rest of South America	Rest of South Asia	Rest of Southeast Asia	Rest of Sub-Saharan Africa	Rest of the World	Rest of Western Asia	Russian Federation	Singapore	Switzerland	Taiwan	Thailand	United Arab Emirates	United States of America
1	Animal	0	0	0	0	0	0	0	0	0	0	0	0	0	0	0	0	0	0	0	0	0	0	0	0	0	0	0	0	0	0	0
2	Beverages and tobacco	0	0	0	0	0	0	0	0	0	0	0	0	0	0	0	0	0	0	0	0	0	0	0	0	0	0	0	0	0	0	0
3	Cereals	0	0	0	0	0	0	0	0	0	0	0	0	0	0	0	0	0	0	0	0	0	0	0	0	0	0	0	0	0	0	0
4	Chemical, rubber and plastic	0	0	0	0	0	0	0	0	0	0	0	0	0	0	0	0	0	0	0	0	0	0	0	0	0	0	0	0	0	0	0
5	Electricity	0	0	0	0	0	0	0	0	0	0	0	0	0	0	0	0	0	0	0	0	0	0	0	0	0	0	0	0	0	0	0
6	Fishing	0	0	0	0	0	0	0	0	0	0	0	0	0	0	0	0	0	0	0	0	0	0	0	0	0	0	0	0	0	0	0
7	Food	0	0	0	0	0	0	0	0	0	0	0	0	0	0	0	0	0	0	0	0	0	0	0	0	0	0	0	0	0	0	0
8	Forestry	0	0	0	0	0	0	0	0	0	0	0	0	0	0	0	0	0	0	0	0	0	0	0	0	0	0	0	0	0	0	0
9	Leather	0	0	0	0	0	0	0	0	0	0	0	0	0	0	0	0	0	0	0	0	0	0	0	0	0	0	0	0	0	0	0
10	Machinery	0	0	0	0	0	0	0	0	0	0	0	0	0	0	0	0	0	0	0	0	0	0	0	0	0	0	0	0	0	0	0
11	Metals	0	0	0	0	0	0	0	0	0	0	0	0	0	0	0	0	0	0	0	0	0	0	0	0	0	0	0	0	0	0	0
12	Minerals	0	0	0	0	0	0	0	0	0	0	0	0	0	0	0	0	0	0	0	0	0	0	0	0	0	0	0	0	0	0	0
13	Others	0	0	0	0	0	0	0	0	0	0	0	0	0	0	0	0	0	0	0	0	0	0	0	0	0	0	0	0	0	0	0
14	Paper	0	0	0	0	0	0	0	0	0	0	0	0	0	0	0	0	0	0	0	0	0	0	0	0	0	0	0	0	0	0	0
15	Road transport	0	0	0	0	0	0	0	0	0	0	0	0	0	0	0	0	0	0	0	0	0	0	0	0	0	0	0	0	0	0	0
16	Textiles	0	0	0	0	0	0	0	0	0	0	0	0	0	0	0	0	0	0	0	0	0	0	0	0	0	0	0	0	0	0	0
17	Transport equipment	0	0	0	0	0	0	0	0	0	0	0	0	0	0	0	0	0	0	0	0	0	0	0	0	0	0	0	0	0	0	0
18	Vegetables, fruit and nuts	0	0	0	0	0	0	0	0	0	0	0	0	0	0	0	0	0	0	0	0	0	0	0	0	0	0	0	0	0	0	0
19	Wearing apparel	0	0	0	0	0	0	0	0	0	0	0	0	0	0	0	0	0	0	0	0	0	0	0	0	0	0	0	0	0	0	0
20	Wood	0	0	0	0	0	0	0	0	0	0	0	0	0	0	0	0	0	0	0	0	0	0	0	0	0	0	0	0	0	0	0
Next block shows tariffs (%) imposed by India [elements: TRAD_COMM * REG]
		1	2	3	4	5	6	7	8	9	10	11	12	13	14	15	16	17	18	19	20	21	22	23	24	25	26	27	28	29	30	31
		Australia	Brazil	Canada	Central Asia	China (Mainland)	European Union	Hong Kong, China	India	Japan	Korea, Republic of	Malaysia	Mexico	Rest of Central America	Rest of East Asia	Rest of Europe	Rest of North Africa	Rest of North America	Rest of Oceania	Rest of South America	Rest of South Asia	Rest of Southeast Asia	Rest of Sub-Saharan Africa	Rest of the World	Rest of Western Asia	Russian Federation	Singapore	Switzerland	Taiwan	Thailand	United Arab Emirates	United States of America
1	Animal	3.7302	6.12278	27.2375	0	20.9986	11.5774	0	0	0	2.51009	24.9398	8.40864	2.49839	11.2394	3.84368	0.377178	0	1.23228	16.6815	1.09636	6.47936	6.27483	24.7838	0.475013	0	0	4.77828	1.77768	20.9076	0.195777	27.1905
2	Beverages and tobacco	142.212	30.1424	123.214	0	81.6283	136.468	0	0	115.117	95.6685	31.073	123.18	51.5784	0	92.3954	29.4333	0	143.189	111.148	2.15064	32.38	26.2709	89.3334	7.53583	109.596	89.3333	40.9244	68.026	42.5324	127.136	124.43
3	Cereals	14.1412	0.0297546	0.278127	0	0	0.741696	0	0	0	0	0	13.1555	9.04764	0	23.1199	2.74796	0	0	0.0314713	0	5.48991	0.179291	26.026	3.52315	0	0	0	0	48.1819	0	11.2957
4	Chemical, rubber and plastic	9.03841	8.42879	9.30922	6.8181	7.46057	8.40846	8.69684	0	8.28803	7.57588	8.55534	8.03423	8.55782	5.98435	8.74584	5.19668	0	9.80103	6.65151	2.4196	12.9868	8.574	8.60829	5.86989	8.35294	6.25408	9.15887	7.91916	8.99634	6.90656	7.87461
5	Electricity	0	0	0	0	0	0	0	0	0	0	0	0	0	0	0	0	0	0	0	0	0	0	0	0	0	0	0	0	0	0	0
6	Fishing	29.1216	0	0	0	10.4062	23.8599	0	0	14.4354	0	28.9922	25	13.6439	0	24.6355	25.8801	0	24.757	0.478065	0	19.9539	4.60784	29.1216	19.9808	0	29.1216	15.7872	21.5159	26.1737	10.0023	15.8528
7	Food	31.9307	59.1451	41.5725	0	30.8529	35.3704	0	0	51.5112	41.5035	38.2173	31.3133	20.6059	0	23.3053	23.6964	0	27.1313	23.4798	16.6752	34.7472	28.5466	32.7408	28.4943	51.3163	32.1312	36.6667	22.7979	28.33	32.9759	44.483
8	Forestry	5.08071	5.04254	7.56018	29.5581	24.0096	7.09281	0	0	20.863	9.52336	5.00677	5	5.99176	0	7.64741	4.24925	0	5.18081	5.0838	26.9602	9.31342	7.7664	16.0429	14.384	5.12953	16.0126	29.6022	10.0366	21.6298	8.26068	6.37436
9	Leather	9.99796	7.3658	9.94812	9.76506	9.90705	9.95852	9.9975	0	9.99839	8.23025	9.15489	7.54561	7.47941	9.84366	9.92203	8.00776	0	9.79264	7.20993	3.67804	9.03794	7.61645	9.45205	9.86719	10	10	9.99885	9.98846	8.03683	9.99219	9.99475
10	Machinery	8.57149	6.23279	7.55115	7.02244	6.93207	7.10802	8.97852	0	5.99004	4.03506	6.85375	4.01742	7.58811	6.19034	7.15138	5.87844	0	7.71542	8.67089	1.69274	7.52156	7.65071	7.75797	8.95082	7.52236	8.31501	7.65699	7.07256	4.6138	9.9715	7.63603
11	Metals	8.45082	7.98029	7.4109	5.58914	7.28384	7.55751	9.84306	0	6.54967	6.61753	5.58894	6.81362	7.7836	9.54545	5.40577	4.497	0	4.61346	7.63632	0.240159	7.94864	7.24201	7.08609	5.11283	6.06059	4.65982	9.99149	7.79309	5.89436	8.74301	8.75534
12	Minerals	3.12299	1.30419	4.65882	0.482035	7.60691	9.87023	6.27879	0	8.50796	4.44044	0.394738	0.0923276	3.3532	1.02173	6.8439	0.56299	0	3.08778	0.521243	1.87187	2.88298	1.16881	4.90649	0.918746	8.52296	4.5349	9.93313	5.52219	5.53175	8.26119	5.35775
13	Others	0	0	0	0	0	0	0	0	0	0	0	0	0	0	0	0	0	0	0	0	0	0	0	0	0	0	0	0	0	0	0
14	Paper	9.62279	7.18476	8.01312	3.7847	9.45267	9.20413	10.0211	0	10.3995	9.94982	7.2366	10.0558	9.45039	9.89614	8.03044	9.95315	10	9.45212	4.25072	0.992417	7.10084	6.33836	8.84013	10.0023	8.41593	10	9.98678	10.1392	9.70193	9.69419	9.10087
15	Road transport	0	0	0	0	0	0	0	0	0	0	0	0	0	0	0	0	0	0	0	0	0	0	0	0	0	0	0	0	0	0	0
16	Textiles	4.03883	6.66114	8.8384	4.52611	13.9913	10.6146	13.2154	0	10.8857	13.7556	11.4009	10.8924	10.0854	12.6433	10.108	5.15949	0	5.26705	5.32721	2.19078	11.4725	0.669932	13.1311	9.07242	8.41656	43.1128	11.2449	11.8952	11.0767	12.5348	6.9074
17	Transport equipment	14.0613	6.48781	7.5983	17.444	10.4771	10.065	15.2434	0	8.54837	9.64032	10.6048	8.28542	12.2993	9.94266	10.3234	11.521	19.3277	10.0057	8.14025	0.460625	9.84185	9.4595	18.9669	7.5008	9.11475	7.57953	7.66706	9.66599	14.2417	17.535	9.91883
18	Vegetables, fruit and nuts	28.7406	3.91896	41.6597	29.7246	37.162	18.7749	0	0	16.5886	21.5332	81.3946	20.5013	48.9743	4.91258	1.1179	23.0189	0	42.1803	2.17395	15.1839	61.5205	10.876	26.7987	26.5982	29.03	27.7855	60.9776	23.5053	66.0297	3.39129	25.6096
19	Wearing apparel	12.5242	12.1445	11.3049	0.0817895	13.2411	14.2029	12.2676	0	13.0086	11.0262	12.4648	14.4524	9.00415	9.97323	10.6668	14.3192	0	10.7097	9.3306	1.52527	14.0087	7.83496	13.3355	13.6081	12.1905	13.3355	12.9126	10.9232	12.2286	11.4128	13.7061
20	Wood	5.29588	9.99991	10	0	9.21355	9.97981	0	0	9.95862	9.61215	9.72198	10	9.57084	9.99581	8.70543	9.98505	0	9.99833	9.67178	0.140381	9.65387	4.64337	9.58824	9.82251	9.99625	10	10	8.81399	9.50034	9.93963	9.99217
Next block shows tariffs (%) imposed by Japan [elements: TRAD_COMM * REG]
		1	2	3	4	5	6	7	8	9	10	11	12	13	14	15	16	17	18	19	20	21	22	23	24	25	26	27	28	29	30	31
		Australia	Brazil	Canada	Central Asia	China (Mainland)	European Union	Hong Kong, China	India	Japan	Korea, Republic of	Malaysia	Mexico	Rest of Central America	Rest of East Asia	Rest of Europe	Rest of North Africa	Rest of North America	Rest of Oceania	Rest of South America	Rest of South Asia	Rest of Southeast Asia	Rest of Sub-Saharan Africa	Rest of the World	Rest of Western Asia	Russian Federation	Singapore	Switzerland	Taiwan	Thailand	United Arab Emirates	United States of America
1	Animal	18.0931	0.131166	8.4672	0	6.18877	3.55425	0	0.13231	0	1.79628	0	0	7.57297	0	0.389612	1.78956	0	11.9094	13.7053	0.015986	0.142884	0.0307083	4.34875	0.224888	0.25599	0	5.18025	0.348866	0.293493	0	3.44579
2	Beverages and tobacco	14.5591	0.177073	3.86698	10.5429	3.53862	7.6268	13.6025	0.530005	0	10.9923	0.101244	2.28308	9.80337	0	5.74751	21.3237	0	12.0665	5.97759	1.23087	2.46725	8.05272	8.7202	1.15117	0.0318885	0	0.315905	5.5316	4.29761	5.67479	2.48177
3	Cereals	53.3231	16.6467	67.1841	0	3.99573	28.4378	0	7.58331	0	206.904	0	6.24712	20.8661	0	17.6669	1.79741	0	11.046	9.05713	0	12.6645	14.7216	36.9474	0	28.8323	0	0	16.6655	10.6262	0	29.7224
4	Chemical, rubber and plastic	2.43202	3.57156	0.94527	0	0.158477	1.10722	2.72816	0.245821	0	2.2086	0.0033021	0	2.1067	0.564444	0.825322	0.484538	0	1.93218	0.20169	4.53311	0.0723243	0.0321031	2.39735	1.04177	0.35646	0	0.000119209	2.32402	0.180507	2.10327	1.29579
5	Electricity	0	0	0	0	0	0	0	0	0	0	0	0	0	0	0	0	0	0	0	0	0	0	0	0	0	0	0	0	0	0	0
6	Fishing	1.17422	1.61445	5.02371	0	5.19499	3.58231	1.6227	7.88625	0	5.42418	7.30264	3.17341	2.23051	0	3.50585	8.19884	0	1.29867	7.71171	3.78693	1.95918	2.78074	4.45201	8.71017	6.02829	0	0	2.65052	6.79985	5.81214	4.25918
7	Food	28.8404	8.86692	31.0439	0.0200033	10.1447	30.3685	9.22979	3.1094	0	14.9612	6.6556	36.7345	14.8655	0.122869	5.35042	7.03595	0	19.5425	6.80469	5.5127	2.62271	6.38375	23.6105	15.9654	4.29448	1.01861	13.3142	5.48561	10.0795	13.7257	27.4307
8	Forestry	0.305903	2.51276	0.000357628	0	1.22257	0.390267	0	0.000333786	0	2.72993	0	0.0545263	1.13229	0	0.202811	0.182557	0	0.11692	0.00519753	0.289464	0.0135303	0.100613	1.51131	0.854647	0.115609	0	0	1.6825	0	0	0.0359058
9	Leather	12.4937	15.4987	9.42309	0	11.1308	13.2939	11.2516	9.82356	0	11.5922	4.50679	2.72223	14.4749	10.7326	17.2768	15.5095	0	13.502	9.90107	5.94419	6.43803	5.3319	13.6006	9.68881	3.55948	0	4.60232	10.0947	4.10208	10.4352	18.1106
10	Machinery	0.397742	0.00972748	0.358677	0	0.302994	0.264251	2.39791	0.0580192	0	0.520241	0	0.00013113	0.278401	0.0505805	0.120151	0.169778	0	0.191462	0.14385	0.661814	0.0914812	0.00526905	0.417173	0.152242	0.43205	0	0.157118	0.360441	0.0163674	0.0484705	0.456083
11	Metals	0.414014	0.163484	0.464785	0.579655	0.290668	0.65527	0.0650644	0.755131	0	0.35975	0	0	1.06953	2.46944	1.24249	0.260699	0	0.745821	0.450408	0.00115633	0.000739098	0.160265	1.20438	0.0412703	0.267041	0	0	0.688362	0	0.0140309	1.53854
12	Minerals	0.0145555	8.34465e-05	0.00343323	0	0.101352	1.32697	1.1816	0.506425	0	1.16757	0.00941753	0	0.67656	0.00169277	0.512111	0.455511	0	0.217855	0.00436306	0.101912	0.00195503	0.00013113	0.555503	0.060761	0.052774	0.0231624	0.00748634	0.62803	0.0143766	0.194895	0.293517
13	Others	0	0	0	0	0	0	0	0	0	0	0	0	0	0	0	0	0	0	0	0	0	0	0	0	0	0	0	0	0	0	0
14	Paper	0.00919104	0	0.0414252	0	0	0.129104	0	0	0	0.193417	0	0	0.0449896	0	0.000727177	0.00475645	0	0.000715256	0.000119209	0	0.000917912	0	0.0600457	0	0	0	0	0.599325	0	0	0.00377893
15	Road transport	0	0	0	0	0	0	0	0	0	0	0	0	0	0	0	0	0	0	0	0	0	0	0	0	0	0	0	0	0	0	0
16	Textiles	0.177157	10.4355	5.11708	10.236	2.68098	4.98291	5.19688	0.00122786	0	4.77794	0	0	3.55721	5.6538	3.80481	2.59136	0	0.699222	0.187457	2.36117	0.00460148	0.220811	5.41596	2.35639	4.55245	0.00725985	0	4.78095	0.00157356	6.56472	3.78696
17	Transport equipment	0.000143051	0	0	0	0	0.00272989	0	0	0	0	0	0	0.0218868	0	0.00368357	0.0153303	0	0.00598431	0.0151038	0	0	0	0.0540376	8.34465e-05	0	0	0	0	0	0	0.000619888
18	Vegetables, fruit and nuts	2.83744	0.0463605	0.23073	0.0633836	3.51212	1.35697	0.660205	0.578356	0	5.06645	0.0930309	0.0809073	0.505042	0.0199676	1.72545	1.51894	0	5.34261	1.00104	4.47611	4.50723	1.31825	3.66005	3.01461	4.59683	0	1.69266	2.90972	1.39482	1.37373	2.56023
19	Wearing apparel	9.19274	8.46508	10.4728	5.92653	9.30033	10.3893	13.2301	0.29304	0	9.06895	0.00160933	0.0591755	6.83004	9.4255	9.80147	9.50043	0	9.96916	3.3145	1.7343	0.0158191	3.79982	9.53693	10.1252	11.2009	0.337946	0.250793	6.07088	0.00356436	9.73794	9.18459
20	Wood	0.0456333	0.0952482	1.50074	0	2.46736	2.07273	4.32976	0.453055	0	3.03516	4.82401	0.0698805	2.28407	0	1.68564	1.85673	0	2.34277	0.0270963	1.3153	2.03706	0.0317335	2.80612	1.19164	1.89918	0	0.753403	3.87566	0.107229	0	0.938022
Next block shows tariffs (%) imposed by Korea, Republic of [elements: TRAD_COMM * REG]
		1	2	3	4	5	6	7	8	9	10	11	12	13	14	15	16	17	18	19	20	21	22	23	24	25	26	27	28	29	30	31
		Australia	Brazil	Canada	Central Asia	China (Mainland)	European Union	Hong Kong, China	India	Japan	Korea, Republic of	Malaysia	Mexico	Rest of Central America	Rest of East Asia	Rest of Europe	Rest of North Africa	Rest of North America	Rest of Oceania	Rest of South America	Rest of South Asia	Rest of Southeast Asia	Rest of Sub-Saharan Africa	Rest of the World	Rest of Western Asia	Russian Federation	Singapore	Switzerland	Taiwan	Thailand	United Arab Emirates	United States of America
1	Animal	31.7335	8.13305	5.57123	7.34485	3.82659	2.52644	0	0.606358	2.52435	0	0.216329	1.00765	10.8621	0.368631	2.5279	1.77146	0	21.0585	5.89887	2.70029	5.66732	1.97946	12.4762	11.1165	10.6549	4.93553	148.743	3.01849	2.00138	0.970292	1.69487
2	Beverages and tobacco	16.2192	19.4584	7.33304	0	15.7651	7.73633	27.5808	16.7678	25.4088	0	0.0585914	27.5307	20.4467	21.6052	17.4041	13.5872	0	17.779	4.67926	2.64207	2.0133	3.91148	21.605	22.8939	33.174	9	35.5302	21.356	3.13622	8.64441	3.06056
3	Cereals	41.3255	428.662	5.25397	0	42.0693	77.9658	0	41.1219	36.9935	0	0	0	247.295	0.919056	316.849	2.90896	0	260.786	427.711	0.203621	13.0243	382.463	174.149	2.54719	428.499	0	0	0	1.6701	0	133.684
4	Chemical, rubber and plastic	3.88429	35.3997	2.05661	0.529265	6.24591	1.27659	6.14395	1.51091	4.96064	0	1.05797	5.983	24.8385	5.10179	0.732517	7.09389	0	4.03254	1.23216	49.5713	1.30055	3.48237	6.50979	2.76674	1.38249	0	0.0101447	4.96138	10.5035	5.50469	0.565052
5	Electricity	0	0	0	0	0	0	0	0	0	0	0	0	0.103891	0	2.44354	0.113642	0	0	0	0	0	0	5	0	0	0	0	0	0	0	0
6	Fishing	8.66817	10	17.6327	0	14.352	7.09689	6.28227	7.98444	15.7376	0	4.58882	13.2123	8.52158	0	0.261915	7.45181	0	8.92364	3.64785	14.2986	5.00433	2.68337	17.8314	2.83704	19.9436	18.806	0	11.9838	4.6519	10	3.28625
7	Food	42.2062	23.4102	56.0481	0.87173	30.232	30.627	18.6283	28.5654	29.4821	0	11.6663	29.1702	8.75902	2.60653	8.66469	6.99524	0	41.6004	5.99092	11.7369	5.94567	36.0797	40.6292	17.4016	11.4996	12.2098	33.0096	15.515	10.0801	27.8777	23.6139
8	Forestry	0.000441074	0.0663042	0	0	5.37803	0.0308275	0	1.11496	0.137579	0	0	0.623083	1.59138	0	0.178933	0.264788	0	0.11034	0.0862122	3.37389	0.0662088	0.129926	3.1044	0	0	0	0	0	0.0752687	0	0.113952
9	Leather	5.68696	5.2509	7.77324	5.1355	7.84351	0.610995	6.94273	0.749075	9.25956	0	0	5.34914	6.75583	9.09251	11.084	6.75595	0	5.16551	3.71144	1.1903	0	4.56594	8	0.748742	10.6663	0	0	5.49306	0	4.83878	0
10	Machinery	3.78948	2.50357	5.00383	2.55511	3.54345	0.403893	2.91089	0.965393	4.13375	0	0.00452995	3.84358	4.00529	0.170934	0.786984	4.10563	3.05829	2.29348	4.31788	6.68627	0.00451803	3.09665	5.87193	3.29727	5.09026	0	0	5.02374	0.0421166	5.27691	0.425208
11	Metals	1.8193	1.61746	2.31701	1.91083	1.55323	0.296164	2.1668	0.15589	1.56139	0	0.0033021	3.17948	0.731647	5.77245	1.19097	0.569427	0	1.1586	0.137401	0.636435	0.000405312	0.915468	4.11595	1.09298	1.03885	0	0	2.40483	0.000452995	0.851703	0.0575542
12	Minerals	0.141239	0.0613809	0.0286698	2.8581	5.17888	0.26654	5.76913	0.492811	6.45618	0	0.169635	0.715959	1.67686	0.152731	1.76393	2.84395	0	0.219417	0.168848	2.59771	0.0348687	2.08591	3.95391	2.9356	2.68857	1.11449	0	6.66659	0.443804	2.65173	0.042963
13	Others	0	0	0	0	0	0	0	0	0	0	0	0	0	0	0	0	0	0	0	0	0	0	0	0	0	0	0	0	0	0	0
14	Paper	0.0124216	0	0.0554919	0	0.631738	0	0.00277758	0.000190735	0.486887	0	0	5.34782	0.115561	0	0.0103354	0.306511	0	0.00107288	0.00026226	1.12263	0	2.43273	0.203514	0.018692	0.00474453	0	0	1.58917	0	0	0
15	Road transport	0	0	0	0	0	0	0	0	0	0	0	0	0	0	0	0	0	0	0	0	0	0	0	0	0	0	0	0	0	0	0
16	Textiles	0.428772	0.236654	8.04032	6.34792	7.87154	0.572193	8.89863	3.49107	8.36737	0	0.169039	5.36712	6.47793	6.88968	5.58425	6.79892	0	5.91167	1.68905	6.9126	0.328505	2.29876	9.2049	1.7325	8.20153	0.00253916	0	7.77533	0.586176	8.45314	0.154746
17	Transport equipment	4.53937	6.98326	5.19632	4.02247	5.34794	0.609183	7.00579	0.0424862	5.67249	0	1.07419	7.1715	5.86638	4.0473	0.108671	7.62666	0.704157	5.31828	4.84544	1.13044	0.0546455	5.61013	5.83981	5.36833	4.58403	0	0	7.83391	0.095284	2.52982	1.13562
18	Vegetables, fruit and nuts	34.9367	156.244	26.7589	15.8932	134.987	4.8847	3.75122	139.625	6.92475	0	0.176907	187.314	17.0508	2.01814	10.8839	15.499	0	33.8613	46.5339	454.048	22.9449	137.702	59.0901	11.9862	94.9535	7.36029	2.44066	19.9905	58.0721	7.19019	108.284
19	Wearing apparel	12.6195	12.9036	12.85	5.8692	10.9173	0.104988	15.0445	2.33487	12.4746	0	2.04197	12.9047	9.91689	12.0814	12.641	12.955	13	13.7682	7.00084	2.99764	0.59458	8.6674	13	1.97396	12.8859	0.0777841	0	10.8377	2.27538	12.932	0
20	Wood	5.23754	5.62572	4.57754	0	6.18986	3.24372	4.49604	1.48427	6.30215	0	5.62402	4.96691	3.61096	0.0258803	4.15268	2.04525	0	5.00162	0.484359	4.76178	2.53994	3.38199	6.63369	4.18247	5.20927	0	0	7.84473	6.88736	8	1.84785
Next block shows tariffs (%) imposed by Malaysia [elements: TRAD_COMM * REG]
		1	2	3	4	5	6	7	8	9	10	11	12	13	14	15	16	17	18	19	20	21	22	23	24	25	26	27	28	29	30	31
		Australia	Brazil	Canada	Central Asia	China (Mainland)	European Union	Hong Kong, China	India	Japan	Korea, Republic of	Malaysia	Mexico	Rest of Central America	Rest of East Asia	Rest of Europe	Rest of North Africa	Rest of North America	Rest of Oceania	Rest of South America	Rest of South Asia	Rest of Southeast Asia	Rest of Sub-Saharan Africa	Rest of the World	Rest of Western Asia	Russian Federation	Singapore	Switzerland	Taiwan	Thailand	United Arab Emirates	United States of America
1	Animal	0	0	0	0	0.036037	1.16626	0	1.01521	0	0	0	0	0.732636	0	0.0417113	0.167358	0	0.00275373	0.0521898	0	0	0	0	0.000417233	0	0	0	0.0832677	0	0	1.30148
2	Beverages and tobacco	42.0096	234.075	59.46	767.731	109.944	117.766	77.6586	220.077	72.6558	195.652	0	137.083	75.0461	36.0228	339.654	207.847	0	33.4823	58.5005	341.861	10.2745	202.796	142.851	213.633	233.591	142.851	59.4224	75.1051	6.57333	129.298	204.861
3	Cereals	0	0	0	0	0	0.0602603	0	0.0174403	0	0	0	0	0	0	0	0	0	0	0	0	0	0	0	0	0	0	0	0	0.0144839	0	0
4	Chemical, rubber and plastic	0.0447154	3.88199	0.759912	0.0465512	1.21197	3.63314	5.73423	0.493658	1.04934	0.989497	0	9.42523	4.63865	1.32425	0.842416	0.615788	0	5.16723	2.06586	8.79301	0.0969887	0.82922	4.61078	7.97753	1.05958	23.1247	1.75756	3.59958	0.00257492	6.76591	4.20566
5	Electricity	0	0	0	0	0	0	0	0	0	0	0	0	0	0	0	0	0	0	0	0	0	0	0	0	0	0	0	0	0	0	0
6	Fishing	0	0.32357	2.46506	0	0	0.234556	0	0	0	0	0	0	0.0534415	0.146925	0.004673	0.170684	0	0.000476837	0.00844002	0.699937	0	0.501406	0	0.879383	0	0.216222	0	0.061059	0	0	1.01486
7	Food	0.0339985	0.105941	1.47097	0	0.0087142	4.04974	2.15675	0.702035	0.267541	0.452065	0	0.45104	1.28667	0.526452	1.01502	2.47941	0	0.010097	0.635552	29.298	3.68097	3.43993	1.94303	1.59001	0.219285	0.398088	9.60751	2.98933	4.1665	3.2776	2.61083
8	Forestry	0	1.42857	2.10526	0	0	0.0666618	0	0	0	0	0	0	0.394034	0	0.210917	0.11822	0	0.000941753	0.0670314	0	0.000226498	0.137365	0	0.416803	0	1.42857	0	0	0	0	0
9	Leather	0.000941753	0.247931	1.69469	0	0	0.110304	0	0.0277281	0.00369549	0.0234604	0	0	0.0322223	0	0.492537	0.0572085	0	0.805938	0.0282288	0	0.00025034	0	1.04234	2.77108	0	1.04234	0.00137091	3.70752	0	0.0463009	0.346124
10	Machinery	0.0014782	2.32359	4.48891	1.22125	0.185978	3.65138	0.41579	0.907588	0.00281334	0.168693	0	0.304854	7.34507	13.0183	1.50504	0.959682	0	0.0799894	2.79568	2.15383	0.000655651	2.584	2.83161	1.21154	2.94973	2.62867	2.02386	1.99312	0	0.124216	3.29614
11	Metals	0.0721097	6.9713	3.10378	0	1.40944	7.45368	2.78594	3.05209	1.89437	5.3852	0	3.55282	3.85964	0.597382	2.46269	4.55272	0	0.309086	0.095439	4.04214	0.0014782	0.38377	7.44878	1.28273	10.1246	4.07845	0.30036	11.7764	0.000119209	0.735247	6.10744
12	Minerals	0.000238419	0.0747919	3.19612	0.0910044	3.01803	8.48124	13.5853	0.534344	0.0710964	0.0812769	0	0.830317	0.570846	0	0.847793	0.0311375	0	0.278842	1.90299	2.86106	8.34465e-05	0.313354	3.30291	1.17691	1.94913	0.0860214	1.59698	2.15578	0	2.28019	13.7549
13	Others	0	0	0	0	0	0	0	0	0	0	0	0	0	0	0	0	0	0	0	0	0	0	0	0	0	0	0	0	0	0	0
14	Paper	0.000214577	2.15249	4.59329	1.83067	0.0524402	8.34576	10.9464	2.96211	0.0291109	0.206566	0	14.8889	6.42394	12.0934	8.43816	1.87949	0	0.0560522	1.35976	10.3175	0.000667572	3.42128	9.74335	7.70268	2.65996	9.74335	7.77485	10.7268	0	18.7554	6.82147
15	Road transport	0	0	0	0	0	0	0	0	0	0	0	0	0	0	0	0	0	0	0	0	0	0	0	0	0	0	0	0	0	0	0
16	Textiles	8.34465e-05	0.00201464	7.99774	0.648272	2.469	8.05268	12.8475	2.17395	0	0.0830173	0	2.95503	6.90603	7.88344	10.7963	6.04142	0	0.110674	4.21923	1.10229	0.000822544	0.15105	9.16926	8.53837	7.56323	8.95635	4.94831	10.3408	0	9.88481	5.52683
17	Transport equipment	0.0938773	3.79343	11.8119	17.8252	1.88513	12.5264	14.5204	5.7672	1.69591	9.85216	0	15.29	13.862	2.37125	5.82927	9.6002	0	2.93105	6.78076	5.55263	0.00143051	3.50827	11.1538	17.8852	12.2718	14.4641	6.43135	15.7399	0	1.89854	12.1955
18	Vegetables, fruit and nuts	0.0239611	2.61813	0.0492811	87.501	0.538731	5.92724	0	0.168967	0.00077486	0.705528	0	0.00522137	0.488865	0	0.0416636	1.07359	0	0.326896	0.378621	1.58015	0.0521421	0.67035	2.9072	37.8928	0.31203	4.10187	1.33431	1.20648	0.597692	0.42485	1.97152
19	Wearing apparel	0.000476837	5.55556	0.0058651	0	0	0.0562787	0.177729	0.00966787	0	0	0	0.0560045	0.0275493	0	0.0934958	0.0376463	0	0.0195861	0.00321865	0.00207424	0.000286102	0.2527	0.242174	0.0257611	0	0.242174	0.164628	1.35076	0	0.0745773	0.275421
20	Wood	0	0.371325	0.119221	0	4.70057	3.7287	0	2.49104	0	0	0	0	11.7408	0	1.98704	0.797093	0	0.391066	0.35919	16.1939	0	0.49535	14.0735	9.47012	23.0336	14.0735	12.5184	9.94008	0	10.1083	0.699437
Next block shows tariffs (%) imposed by Mexico [elements: TRAD_COMM * REG]
		1	2	3	4	5	6	7	8	9	10	11	12	13	14	15	16	17	18	19	20	21	22	23	24	25	26	27	28	29	30	31
		Australia	Brazil	Canada	Central Asia	China (Mainland)	European Union	Hong Kong, China	India	Japan	Korea, Republic of	Malaysia	Mexico	Rest of Central America	Rest of East Asia	Rest of Europe	Rest of North Africa	Rest of North America	Rest of Oceania	Rest of South America	Rest of South Asia	Rest of Southeast Asia	Rest of Sub-Saharan Africa	Rest of the World	Rest of Western Asia	Russian Federation	Singapore	Switzerland	Taiwan	Thailand	United Arab Emirates	United States of America
1	Animal	1.68818	0.232625	0	0	4.96457	0	0	0	0	14.385	0	0	2.34621	0	7.21289	0.493658	0	9.25728	0.431597	0	5.8103	7.45236	9.35777	0	5.97975	9.40921	0.561881	0	0	0	0
2	Beverages and tobacco	20.0182	51.1527	0	0	19.88	0.177431	0	28.0193	5.07488	18.8439	19.1293	0	13.8596	0	5.55063	43.7653	0	23.7121	7.89584	0	19.3995	35.5597	28.019	16.6014	54.5948	28.019	23.8942	18.8253	19.3775	0	0
3	Cereals	5.00146	5.11109	0	0	0	2.91538	0	0	0	0	0	0	14.7512	0	22.376	0.818837	0	14.9444	3.97103	0	3.84747	0.944459	22.06	0	22.4999	0	0	0	0	0	0
4	Chemical, rubber and plastic	1.2957	3.26633	0	0.500822	4.44376	0.00807047	4.55374	1.36847	0.000727177	4.21391	3.93213	0	1.14622	2.93357	0.299978	1.75774	5.43211	1.04342	1.24967	8.04809	3.61412	0.794268	1.43728	0.547624	0.126266	3.24606	2.38419e-05	4.06034	4.78197	0.761318	0
5	Electricity	0	0	0	0	0	0	0	0	0	0	0	0	0	0	0	0	0	0	0	0	0	0	0	0	0	0	0	0	0	0	0
6	Fishing	17.8097	0	0	0	8.92565	0	0	10.2913	0	0	0	0	0.172496	0	0.577986	0.901973	0	14.8878	0.335836	0	7.52662	4.36746	15.2095	0	0	0	0	0	9.78273	0	0
7	Food	14.6688	79.7905	0.610256	0	17.8189	11.1428	15.898	11.4514	5.34854	5.16466	39.4639	0	6.90501	0	2.83147	11.2771	0	11.3079	3.58005	15.8481	15.287	9.26725	21.1094	11.1092	13.3166	19.7289	27.5584	6.01557	8.71067	8.49675	0
8	Forestry	0	7.46803	0	0	2.0703	0	0	10	0	0	0.980389	0	1.14059	0	0.659704	5.71841	0	2.81466	0.00935793	6.31201	2.35376	1.61458	3.57143	1.48041	0	3.57143	0	0	0	0	0
9	Leather	0.979435	1.00716	0	0	19.699	0	16.2063	14.9849	0.00183582	17.3506	17.9955	0	4.03016	0.242281	17.3966	18.8219	0	8.03012	0.0885487	18.4332	22.2043	0.405884	8.76501	2.77286	11.109	0	0	12.4623	18.461	0	0
10	Machinery	2.57546	1.3592	0	2.67658	4.04924	0	5.90537	2.5076	3.57628e-05	1.28666	2.55303	0	2.59535	1.46781	1.11165	2.66994	0	2.44237	0.648713	7.49798	3.76288	1.91586	2.31309	1.54603	1.80805	6.84798	0	2.13302	1.08807	0.787222	0
11	Metals	0.750732	0.76772	0	0.670648	3.61875	0	2.6087	1.00893	0.00500679	0.777614	1.07557	0	2.13541	1.30782	0.277197	1.94468	0.0745773	1.70162	0.297201	13.1414	1.33665	0.229216	0.767136	0.710392	0.102878	1.722	0	1.11172	3.54061	0.861049	0
12	Minerals	0.0172019	2.05866	0	0	6.20972	0	1.82016	2.63345	0	1.66364	4.57566	0	0.102651	0.255024	0.0803709	0.757909	0	0.69567	0.0194788	4.6254	1.46592	0.0105023	0.778604	0.343347	0.0573158	1.41971	0	6.90688	5.5903	10.49	0
13	Others	0	0	0	0	0	0	0	0	0	0	0	0	0	0	0	0	0	0	0	0	0	0	0	0	0	0	0	0	0	0	0
14	Paper	0.657845	0.257444	0	0.24935	3.17973	0	2.23068	4.48574	0.000715256	1.31736	2.93899	0	1.68345	0.233233	0.880122	2.68831	0	3.0345	0.221252	3.29707	1.95737	0.917697	2.58785	0.733638	0.077486	0.00677109	0	4.59464	2.78714	2.51077	0
15	Road transport	0	0	0	0	0	0	0	0	0	0	0	0	0	0	0	0	0	0	0	0	0	0	0	0	0	0	0	0	0	0	0
16	Textiles	1.56549	7.10199	0	12.0243	10.6742	0	9.51227	10.2871	0	7.3162	7.11541	0	6.46632	10.503	5.8195	14.235	0	3.62022	0.14149	10.9556	10.349	7.74932	10.052	6.60222	7.54206	7.49054	0	8.65107	9.41917	1.22927	0
17	Transport equipment	8.39295	8.10043	0	21.1802	3.01286	0	2.772	13.3932	0.0786543	13.8968	1.39905	0	2.28379	3.16454	1.54049	2.12123	6.87344	5.20009	2.71788	4.29059	4.00938	4.6484	7.73059	0.734103	0.910878	0.772238	0	2.68872	12.7422	10.2234	0
18	Vegetables, fruit and nuts	6.95204	14.648	0	0.107872	6.98684	0.481749	0	10.802	7.2921	5.6466	5.57431	0	1.64363	0	8.63023	7.48466	0	4.53178	5.91025	8.0485	7.33221	8.22613	12.8657	6.92781	0.210345	10.6091	6.28412	13.6873	3.93518	0	0
19	Wearing apparel	23.2021	21.7699	0	21.6544	20.8206	0	22.6936	22.9815	0	20.7914	22.329	0	5.74576	23.5067	18.9379	23.0836	0	17.7197	0.661385	23.2897	22.8259	20.6402	20.5556	22.2307	21.129	20.5556	0	21.3604	23.6165	22.3034	0
20	Wood	1.07421	2.5388	0	0	8.08645	0	0	7.21248	0.00258684	4.18601	7.58451	0	3.47795	0.0175476	7.69809	14.5455	0	2.77816	0.259435	10.3114	9.28878	0.630152	7.37306	5.7178	7.49147	15	0	9.24402	10.2254	0	0
Next block shows tariffs (%) imposed by Rest of Central America [elements: TRAD_COMM * REG]
		1	2	3	4	5	6	7	8	9	10	11	12	13	14	15	16	17	18	19	20	21	22	23	24	25	26	27	28	29	30	31
		Australia	Brazil	Canada	Central Asia	China (Mainland)	European Union	Hong Kong, China	India	Japan	Korea, Republic of	Malaysia	Mexico	Rest of Central America	Rest of East Asia	Rest of Europe	Rest of North Africa	Rest of North America	Rest of Oceania	Rest of South America	Rest of South Asia	Rest of Southeast Asia	Rest of Sub-Saharan Africa	Rest of the World	Rest of Western Asia	Russian Federation	Singapore	Switzerland	Taiwan	Thailand	United Arab Emirates	United States of America
1	Animal	0.121903	0.702477	1.1158	0.845528	1.31782	3.83064	0	4.57323	0	0	0	0.346029	0	0	1.07586	0.476503	0	0.77579	1.02818	0	0.0871062	1.83699	0	0.0587702	6.37869	0	4.06995	2.88532	0	0	12.6715
2	Beverages and tobacco	30.8565	6.84127	12.2511	0	100.828	26.0794	14.246	160.692	2.11815	13.6732	19.7784	12.1066	0	42.8005	40.4932	5.93649	5.66423	9.19648	21.355	3.16992	86.0655	15.379	0	19.2474	32.4959	27.9376	9.24459	15.0547	10.5248	202.114	18.332
3	Cereals	0	1.36999	2.04287	0	0.118387	0.0428915	0	0	0	0	0	1.15192	0	0	9.38469	0.144506	0	3.55996	1.11214	0	0.225794	0.247228	0	0.309944	0	0	0	0.493193	0	0	2.17397
4	Chemical, rubber and plastic	4.46084	5.54128	2.44033	0.465524	6.18974	3.69105	6.89956	3.10681	5.1465	3.85486	5.26551	2.19476	0	3.49007	3.97286	3.47401	1.42596	2.84491	3.90291	4.42405	6.38394	5.44531	4.21064	4.06945	1.67236	2.17276	1.42038	2.28529	5.16571	5.0965	4.59008
5	Electricity	0	0	0	0	0	0	0	0	0	0	0	0	0	0	0.000584126	4.76837e-05	0	0	0	0	0	0	0	0	0	0	0	0	0	0	0.00144243
6	Fishing	0	0	0.218618	0	9.05416	16.251	0	2.44552	7.73284	0	0	2.19796	0	0	5.21394	0.494492	0	0.179672	5.25167	0.848901	6.21459	10.438	0	4.74107	1.66941	0.858486	5.78477	3.32292	2.10738	0	13.826
7	Food	5.23648	8.47552	10.8555	25.6703	10.8671	9.73157	10.8418	11.8157	3.57001	10.7768	13.0548	4.82345	0	2.53751	3.75351	8.72931	15.1279	14.4782	7.58597	10.2345	17.4388	5.22035	9.49684	10.6143	5.27573	12.1889	9.04522	15.0063	8.78699	14.249	10.0817
8	Forestry	0	13.9014	0.735891	0	1.63627	0.518572	0	0.717759	0	0	0	1.44231	0	0	0.631487	0.632429	0	0.037086	1.42478	2.05123	0	0.0882864	0	0	0	0.779951	0.0931382	0	0	0	4.2508
9	Leather	1.23242	6.27387	10.789	0.824463	10.2941	8.3586	0	7.36006	8.12206	7.18303	9.4586	2.09268	0	5.45403	11.7498	3.27679	3.53527	7.39681	7.14499	13.5926	8.24586	3.10639	0	10.3152	12.9439	9.82643	10.0146	10.214	8.66641	1.59667	5.53149
10	Machinery	3.67566	3.26045	3.03034	0.482619	14.5486	6.21533	2.89097	7.62144	9.79983	31.8401	15.2204	1.7095	0	7.56768	10.2858	5.74279	0	0.429392	6.89416	4.54692	8.26465	4.43498	6.90899	7.69095	7.85915	13.9576	13.4663	4.95125	3.08275	1.97524	7.15588
11	Metals	0.676274	3.77452	1.80752	0.00450611	4.84099	5.9021	0.611949	3.37933	1.03172	4.61333	1.9475	2.30041	0	2.61971	5.88968	5.15848	9.47431	4.59919	1.99569	1.78379	4.99315	0.940418	4.80316	4.91643	5.16628	3.61704	2.463	2.27413	4.08818	0.469184	7.25822
12	Minerals	2.75103	0.716341	0.345409	0.577891	2.50826	4.36918	0	1.06806	4.25701	3.07667	1.60104	0.953901	0	0.0334144	3.94404	2.37144	0	3.19846	2.31119	0.175238	2.09694	0.698483	2.60134	0.286484	0.0686288	0.274491	6.50244	5.91493	1.53859	0.0807047	2.72816
13	Others	0	0	0	0	0	0	0	0	0	0	0	0	0	0	0	0	0	0	0	0	0	0	0	0	0	0	0	0	0	0	0
14	Paper	2.51895	3.30447	1.38271	0.123811	7.45665	4.5956	7.1793	7.25468	4.47357	6.25068	10.834	3.15551	0	1.56792	4.21134	5.86981	0	5.89744	4.51192	8.49133	4.25644	7.18707	0	6.52233	3.27346	1.17579	6.69938	5.76029	7.67906	7.27983	2.66218
15	Road transport	0	0	0	0	0	0	0	0	0	0	0	0	0	0	0	0	0	0	0	0	0	0	0	0	0	0	0	0	0	0	0
16	Textiles	8.48696	2.6893	2.10987	0	7.51439	6.7391	3.42612	5.6124	1.7307	7.97774	7.45016	1.75694	0	2.89611	13.1377	9.64416	6.47546	8.64593	5.53247	5.8804	5.02138	4.95704	10.2841	4.46655	10.933	6.67604	6.5159	3.16736	7.00504	4.28141	1.13648
17	Transport equipment	7.28073	3.68938	6.25098	5.19699	4.32329	4.54487	0.00902414	4.12668	2.16426	2.9273	4.12558	1.94684	0	8.86021	6.4774	6.21485	7.22259	4.37387	4.89296	2.04672	2.86165	4.27861	5.76282	4.84344	8.25553	2.20393	3.92308	4.29835	1.95563	4.39699	3.43586
18	Vegetables, fruit and nuts	3.95231	3.20941	4.81683	0	8.49035	8.87347	19.1632	12.4353	0.0594974	0.195765	8.65505	3.75808	0	0	3.20842	1.74899	0	6.61972	3.73158	7.01592	7.91007	9.77664	0	9.09009	4.45119	7.0948	0.558877	3.81438	1.50336	6.85169	4.14782
19	Wearing apparel	18.2969	12.8803	11.0489	6.7688	10.5035	11.5403	1.39253	10.8404	16.8866	12.6172	5.52833	3.91648	0	6.61883	14.4195	5.97415	1.58942	12.8917	11.8471	4.65024	4.18717	5.51286	13.5341	7.18796	13.5963	5.38006	13.2702	6.87482	8.81555	8.96369	6.63146
20	Wood	2.907	5.92375	1.62983	0.523007	7.73768	6.57351	0	7.33011	12.6411	6.85525	3.64352	3.54445	0	0	5.07082	4.28882	23.5675	0.462043	2.18185	7.24992	7.34181	2.22882	0	5.51449	3.81958	6.50361	13.9226	4.56856	8.40815	1.67772	7.98613
Next block shows tariffs (%) imposed by Rest of East Asia [elements: TRAD_COMM * REG]
		1	2	3	4	5	6	7	8	9	10	11	12	13	14	15	16	17	18	19	20	21	22	23	24	25	26	27	28	29	30	31
		Australia	Brazil	Canada	Central Asia	China (Mainland)	European Union	Hong Kong, China	India	Japan	Korea, Republic of	Malaysia	Mexico	Rest of Central America	Rest of East Asia	Rest of Europe	Rest of North Africa	Rest of North America	Rest of Oceania	Rest of South America	Rest of South Asia	Rest of Southeast Asia	Rest of Sub-Saharan Africa	Rest of the World	Rest of Western Asia	Russian Federation	Singapore	Switzerland	Taiwan	Thailand	United Arab Emirates	United States of America
1	Animal	0	0	0	0	0.0127077	1.8692	0	0	4.8053	13.1443	0	0	0.184655	0	0.146353	0	0	0	0.133407	0	0	0	0	0	13.7486	0	0	0	0	0	0.0316024
2	Beverages and tobacco	1.44848	0.244474	0	4.99411	0.23315	0.883996	0.546169	0.8443	0.346065	10.5518	0.448084	0	0.0253558	0	4.37169	1.16946	0	0.208807	1.91866	0	0.710559	0.0913739	0	1.45383	13.4099	1.0111	0.0854135	0	1.15734	0	1.49845
3	Cereals	0	0	0.126886	0	0	0.642836	0	0	0	4.99983	0	0	0	0	0.00327826	0	0	0	0	0	0	0	0	0	2.28186	0	0	0	0	0	4.45346
4	Chemical, rubber and plastic	1.14696	1.26773	0.584936	4.98047	1.17966	3.35126	0.0236511	0.672483	2.03227	3.86388	1.26363	3.36821	1.19902	0	4.18681	0.0773549	0	1.40319	1.08061	1.59608	2.88455	0.952089	0.564694	3.49554	4.9512	0.22738	2.63822	0.048542	0.204921	2.04476	2.67127
5	Electricity	0	0	0	0	0.358176	0	0	0	0	0	0	0	0	0	0	0	0	0	0	0	0	0	0	0	4.83491	0	0	0	0	0	0
6	Fishing	0	0	0	0	0	0.107038	0	0	0	0	0	0	0	0	0	0	0	0	0	0	0	0	0	0	0	0	0	0	0	0	0
7	Food	0.434148	3.40548	0.287092	4.91432	0.931275	3.45346	0	0.523126	0.797868	4.46633	3.38576	4.05899	0.678563	0	3.70431	0.37545	0	4.05438	2.13749	3.55039	1.94299	0.318253	0	3.84345	4.79779	1.25595	0.616074	0.0655293	0.335169	4.93832	4.17724
8	Forestry	0	0	0	0	0	0	0	0	0	0	0	0	0	0	0	0	0	0	0	0	0	0	0	0	0.215733	0	0	0	0	0	2.16973
9	Leather	0.347996	0.497758	0.00755787	0	0.850832	0.0964284	0	0.0665069	0.0775456	2.7688	2.95504	0	0.686765	0	1.63634	0.270081	0	1.15626	0	2.13411	0.53246	0	0	4.31118	4.85939	0.0499487	0.215721	0.00804663	0.217092	0	0.403976
10	Machinery	0.250947	0.733006	0.290084	1.71387	1.02721	0.820553	0	1.96328	1.69008	2.52441	1.36154	1.02757	0.714862	0	4.16224	0.129724	0	0.576448	0.0301242	0.602627	0.325465	0.59644	0	2.40952	2.94682	0.104833	0.0134945	0.0908971	1.31124	1.69214	0.608802
11	Metals	2.86942	0.881302	2.75251	1.98317	1.74967	3.28122	0	0.0653863	0.586796	4.86506	0.101912	3.7093	0.176716	0	4.29028	1.19801	0	2.89679	1.0625	3.68558	0.310552	0.130177	0	2.46508	4.97413	0.17792	0.652194	0.0508666	0.248384	0.26294	1.41358
12	Minerals	0.44899	0	0.109518	0.690615	0.245512	0.782156	0	0.029397	1.06174	4.58587	3.50206	0	0.119877	0	0.392997	0.00932217	0	0.502121	0.00408888	0.028646	0.0739336	0.000119209	0	0.120187	4.40792	3.02486	1.19257	0.0317693	0.879371	0.00156164	0.704443
13	Others	0	0	0	0	0	0	0	0	0	0	0	0	0	0	0	0	0	0	0	0	0	0	0	0	0	0	0	0	0	0	0
14	Paper	1.54489	0	1.42126	4.7447	0.789094	1.85109	0.0905037	1.24356	1.49678	4.83462	0.73365	0	0.344622	0	4.6806	0.723386	0	0	0	1.81583	0.358593	0	0	4.25901	4.18032	0.0715494	1.0239	0.019443	3.42251	1.88516	0.829923
15	Road transport	0	0	0	0	0	0	0	0	0	0	0	0	0	0	0	0	0	0	0	0	0	0	0	0	0	0	0	0	0	0	0
16	Textiles	2.03401	0	0	0.916231	0.60575	1.53898	0	0.581491	1.52795	3.91697	1.28062	0	0.478232	0	3.27604	0.0352621	0	3.07959	0	2.9433	0.638354	0.0186443	0	1.60555	4.81645	0.00646114	0.782669	0.00433922	0.190794	1.15526	1.0664
17	Transport equipment	1.75345	2.27343	2.32544	4.92997	1.19705	2.01038	0	1.3062	0.838876	4.20873	1.396	1.87324	0.908327	0	3.95923	2.31814	0	3.89214	4.59871	0.801504	1.04305	4.29429	0.564134	3.24758	4.79811	1.40282	0.328243	0.136364	0.358772	3.42249	1.35961
18	Vegetables, fruit and nuts	0	0	4.61994	4.4351	0.52669	3.41798	0	0.163054	0.210667	4.93516	4.75461	0	0.00815392	0	1.9389	0.0110388	0	0.238323	0.335324	0.0731826	0.987923	0	0	1.20616	5.18646	0.234258	0	0	0.0153065	0	1.11158
19	Wearing apparel	1.43889	0	1.66622	3.41396	3.29401	0.38389	0	0.551283	0.0290275	4.20079	1.09495	0	0.801241	0	0.51713	0.829375	0	0	0.253701	3.93888	1.86609	0.192177	0	3.3301	4.12847	0.235188	0.050056	0.0360966	1.21611	0.751817	1.1811
20	Wood	0	0	4.68795	0	1.39171	2.94725	0	1.35329	4.80834	4.95752	2.95168	0	0.351489	0	3.41389	0.01055	0	0	0	2.54045	0.901747	0.0368237	0	2.47935	3.3868	0	0.669146	0.658381	0	0	1.45618
Next block shows tariffs (%) imposed by Rest of Europe [elements: TRAD_COMM * REG]
		1	2	3	4	5	6	7	8	9	10	11	12	13	14	15	16	17	18	19	20	21	22	23	24	25	26	27	28	29	30	31
		Australia	Brazil	Canada	Central Asia	China (Mainland)	European Union	Hong Kong, China	India	Japan	Korea, Republic of	Malaysia	Mexico	Rest of Central America	Rest of East Asia	Rest of Europe	Rest of North Africa	Rest of North America	Rest of Oceania	Rest of South America	Rest of South Asia	Rest of Southeast Asia	Rest of Sub-Saharan Africa	Rest of the World	Rest of Western Asia	Russian Federation	Singapore	Switzerland	Taiwan	Thailand	United Arab Emirates	United States of America
1	Animal	1.66188	36.7239	1.28421	0.0211	16.7098	5.39089	0	0.187743	0.0203967	1.14272	0	0.261664	9.02865	0	0	1.74942	0	23.8079	6.82594	0	1.58215	0.383747	0	1.01411	0.0736117	0	0.659347	0	2.56486	0	6.85462
2	Beverages and tobacco	5.96696	5.984	0.614035	0	5.12815	3.1994	9.22402	1.70676	3.12141	6.31915	1.40929	6.22329	8.38565	0	0	5.94026	11.045	11.2426	4.85593	2.22867	1.48137	1.97076	4.28962	0.18816	0.0411391	0	7.34701	13.8298	2.69939	15.7602	8.8097
3	Cereals	0.574756	0.373995	0.247037	102.387	9.86997	27.5747	0	19.8686	0	0	0	0.0364184	7.1237	47.986	0	0.998259	0	12.2187	2.53845	0	2.29272	0.0610471	0	12.3572	19.0189	0	14.4738	0	24.7921	0	14.3447
4	Chemical, rubber and plastic	0.424063	8.50784	0.977516	0.0218272	2.96361	1.49076	1.23372	1.27623	2.02096	2.59163	2.38028	1.4791	4.40968	1.77982	0	1.0644	0.0695229	1.46228	4.91914	2.30807	2.8711	0.990009	2.99064	2.00065	0.0283957	2.53552	0.822985	1.52274	1.94845	2.21729	1.6152
5	Electricity	0	0	0	0	0	3.57628e-05	0	0	0	0	0	0	0.000119209	0	0	0.000119209	0	0	0	0	2.38419e-05	0	0	0	0	0	0	0	0	0	0
6	Fishing	0.268197	0	2.38419e-05	0	4.18067	0.719249	0	3.40518	0.201821	0	1.33023	0.000536442	0.291944	0	0	0.801158	0	0.0106454	3.43916	0.301445	1.19394	0.238085	0	0.48207	0	1.07993	0	0	2.79337	0.463796	0.184023
7	Food	24.5865	12.6645	11.4975	0.106597	14.9548	13.1773	13.4391	6.78942	13.7899	27.4235	7.48674	11.8237	13.8926	0.0512242	0	7.11532	0	2.60217	5.0588	6.96288	6.17971	1.78277	24.6448	7.82894	1.90076	1.00349	14.5015	9.03367	14.5388	11.2646	11.7917
8	Forestry	0	0	0	0	1.06094	0.0621915	0	0.464845	0	0	0	0.305188	0.164545	0	0	0.0936866	0	0	0.00702143	1.3833	0.235832	0.034368	0	0.111926	0	0.201964	0.143492	0	0.115657	0	0.25605
9	Leather	2.24338	2.14938	1.18147	0	7.64438	1.22347	0	5.21326	0.837779	8.06302	5.77766	2.17574	1.8681	3.51319	0	8.60229	0	0.270331	2.64485	7.29203	5.8881	1.72561	1.23012	3.68952	0.197208	5.66697	2.72408	2.16575	5.51014	4.96498	3.62105
10	Machinery	0.764477	1.46551	0.906146	0.0133634	2.14764	0.454211	0.436366	2.40669	0.538409	0.318813	0.510216	0.550675	0.661194	1.54828	0	1.21834	0.219631	0.841725	0.429213	3.08285	0.980616	2.12473	2.1768	1.1098	0.00916719	1.6863	0.410032	0.723839	1.52966	0.126207	0.306249
11	Metals	1.19392	0.0504255	0.154066	0.000357628	2.73026	0.836539	0.159597	2.23023	0.214887	3.27895	0.731993	0.454354	0.133514	0.563729	0	1.86383	0	0.11971	0.0650644	3.46165	1.19205	0.0120401	1.65873	1.38268	0.0719547	4.06646	0.741327	1.84684	0.10922	0.967681	1.18518
12	Minerals	0.357306	0.155962	0.11121	0.00435114	4.63599	0.799239	0.94012	1.48076	0.56349	1.42167	0.472832	0.295711	1.00839	0.00400543	0	0.819659	0	0.069356	0.0207901	0.147796	0.592363	0.0535727	1.41834	1.2552	0.0071764	1.28139	1.08823	1.20401	0.272954	0.893497	0.282311
13	Others	0	0	0	0	0	0	0	0	0	0	0	0	0	0	0	0	0	0	0	0	0	0	0	0	0	0	0	0	0	0	0
14	Paper	0.945675	1.35076	0.785244	0.000154972	2.0919	1.09527	0	1.08392	4.13581	0.819218	1.83969	0.826263	0.49156	0	0	0.886273	0	0.216734	0.527656	1.64967	0.680673	0.754178	0.0715137	2.17527	0.00325441	3.39606	0.615036	1.20087	0.649333	4.2562	1.52286
15	Road transport	0	0	0	0	0	0	0	0	0	0	0	0	0	0	0	0	0	0	0	0	0	0	0	0	0	0	0	0	0	0	0
16	Textiles	2.98351	2.28606	3.33203	0.260735	4.64268	2.05373	2.16798	4.10565	0.882602	2.82503	0.573623	0.231707	2.80867	0.801814	0	2.64406	0	1.27343	0.118887	3.50802	0.600982	0.280499	3.28093	3.26812	0.0347614	1.88177	1.6922	3.06597	1.26469	6.47653	2.11066
17	Transport equipment	0.987113	0.91517	1.13199	0.0145316	5.76179	1.93626	0.57348	3.62078	2.99102	5.60262	1.49951	2.80083	1.64649	3.94427	0	4.58499	0	1.13351	1.60939	1.18655	3.15356	1.11772	3.2065	1.90233	0.026238	1.59955	0.65124	2.61186	2.15157	1.57251	1.42605
18	Vegetables, fruit and nuts	5.21985	13.7253	19.3407	8.2952	6.88782	11.4797	0	3.22062	27.8367	2.00839	2.18251	6.47596	1.17378	3.37925	0	4.07026	0	7.38107	3.00868	3.70482	0.655258	28.306	21.9074	5.70366	13.5124	4.85408	4.33505	2.86503	2.5844	4.85458	6.07343
19	Wearing apparel	9.40933	3.9983	2.80348	0.554252	7.82062	2.78578	0.149441	6.46094	6.97216	2.93714	8.01544	4.63061	5.759	9.98809	0	8.1831	0	6.31218	1.72702	6.49661	6.33997	2.84877	12.4862	6.88778	0.118458	1.3898	1.24958	8.34684	3.58918	13.6096	8.48962
20	Wood	0.739896	2.03805	1.1766	0	1.27696	0.532222	0	0.455821	0.0957012	1.34808	0.0712752	0	0.500262	0	0	0.668228	0	0.0143647	0.0128508	0.291097	0.365734	0.461686	0	0.907028	0.03196	0.0041604	3.64013	0.503957	1.4743	3.83596	1.05587
Next block shows tariffs (%) imposed by Rest of North Africa [elements: TRAD_COMM * REG]
		1	2	3	4	5	6	7	8	9	10	11	12	13	14	15	16	17	18	19	20	21	22	23	24	25	26	27	28	29	30	31
		Australia	Brazil	Canada	Central Asia	China (Mainland)	European Union	Hong Kong, China	India	Japan	Korea, Republic of	Malaysia	Mexico	Rest of Central America	Rest of East Asia	Rest of Europe	Rest of North Africa	Rest of North America	Rest of Oceania	Rest of South America	Rest of South Asia	Rest of Southeast Asia	Rest of Sub-Saharan Africa	Rest of the World	Rest of Western Asia	Russian Federation	Singapore	Switzerland	Taiwan	Thailand	United Arab Emirates	United States of America
1	Animal	0	0	0.686479	0	19.0391	5.25424	0	12.6529	0	18.7984	10.9165	25.5221	4.54215	0	0.563681	0	0	2.40955	12.0265	0.965667	0.619125	0.772917	0	1.52771	0	0	10.4074	1.35942	0.897968	0.176001	2.9677
2	Beverages and tobacco	9.85701	20.0848	2.0754	0	26.5769	112.516	443.074	5.5632	0	1.88432	12.4282	27.8303	207.386	0	26.0931	0	0	496.579	33.0613	3.73297	6.30587	5.61279	745.041	10.763	19.6494	1127.46	10.0617	16.4063	21.3733	1.17948	732.113
3	Cereals	2.31553	0.62325	23.1956	21.4852	10.322	5.03653	0	15.6766	0	9.3576	0	4.99836	2.66092	0	3.53494	0	0	2.60519	1.56603	0	0.881708	0	0	0.26648	2.13341	0	12.1566	0	0	0	0.350273
4	Chemical, rubber and plastic	3.87251	6.09095	7.85853	8.64992	8.00909	4.94937	5.81611	7.06394	8.5116	3.22204	8.52143	4.29988	4.66009	2.27559	5.03511	0	13.4989	5.43392	10.8953	9.20058	9.85452	5.49909	8.23864	1.51634	2.66395	5.88111	6.1103	3.39059	8.20478	0.619686	5.14364
5	Electricity	0	0	0	0	0	0	0	0	0	0	0	0	0.143957	0	2.16606	0	0	0	0	0	0.0415087	0	0	0	0	0	0	0	0	0	0
6	Fishing	5.24784	0	15.5028	0	17.8143	19.5646	0	26.2769	27.1082	12.1389	13.4634	0	4.87896	0	9.71919	0	0	16.602	17.8394	19.5786	5.86401	3.50652	0	12.6355	0	15.3652	21.073	0	11.9599	0	9.54408
7	Food	48.2686	8.13442	11.8644	24.2772	29.865	11.0074	0	7.74716	0.567293	6.70663	24.5242	17.6541	3.62238	9.07813	7.47072	0	0	6.85555	9.10733	5.21806	10.1641	8.55289	18.8417	9.87436	4.89461	5.78935	18.2633	0.218153	18.1915	2.32385	5.01529
8	Forestry	0	0	0	0	5.25963	0.447035	0	3.37284	0	0.559032	0	0	1.11321	0	0.820065	0	0	0.257397	0.757813	8.71824	2.60046	2.70222	0	2.22039	1.88359	2.7765	0.549567	3.94812	4.32174	0	1.96129
9	Leather	20.7653	14.9814	23.4567	22.9189	25.2208	1.16544	2.07201	23.9957	1.29713	22.7733	22.6442	10.3393	10.2927	0	19.8956	0	0	4.4932	22.3852	23.208	26.0201	21.8675	19.5166	12.537	29.0278	16.1806	5.41133	22.8652	15.4022	0.483775	24.7562
10	Machinery	3.97434	8.98461	4.06189	13.5657	10.8603	1.91106	4.79681	3.93707	4.0027	6.61312	18.7605	7.27528	22.8956	7.26904	4.27678	0	0	6.2161	6.0023	9.41911	12.7426	9.83446	10.5792	4.55014	1.97418	11.946	4.00888	4.67802	6.90956	0.0788927	7.20181
11	Metals	9.62179	5.00499	2.04321	3.12302	11.6978	1.07623	2.24321	9.95431	8.15709	8.99328	11.9041	8.23379	2.35066	9.03068	1.81159	0	0	8.83097	7.57738	22.012	11.5431	2.52792	10.0745	2.85059	4.04103	8.63178	0.444436	5.90972	8.61993	0.269866	7.55291
12	Minerals	6.7907	1.91398	1.50656	2.71066	14.3516	1.49405	0	6.05149	7.95889	6.30653	18.1323	0.837123	7.58543	0.579202	4.15837	0	0.101638	1.71808	5.09642	6.90235	7.39462	2.08822	5.68589	0.274301	5.18953	6.62965	1.30548	5.4783	7.38717	0.732946	2.08541
13	Others	0	0	0	0	0	0	0	0	0	0	0	0	0	0	0	0	0	0	0	0	0	0	0	0	0	0	0	0	0	0	0
14	Paper	8.32605	6.43927	4.90305	15.7922	13.7301	1.17426	11.5345	10.3751	14.7229	5.88589	9.18411	5.60976	9.94347	12.1249	8.13161	0	0	8.68484	8.92481	7.469	7.91367	7.63803	13.5279	2.54626	5.02502	9.54492	13.971	13.6631	7.94158	0.496888	5.71134
15	Road transport	0	0	0	0	0	0	0	0	0	0	0	0	0	0	0	0	0	0	0	0	0	0	0	0	0	0	0	0	0	0	0
16	Textiles	0.716305	4.28951	23.6749	2.38138	11.0979	1.0909	6.15476	6.18072	8.05385	8.23667	5.04991	5.23816	8.06118	9.48373	5.26612	0	9.00499	3.59694	3.80571	11.2876	5.49499	0.955522	15.3367	5.17076	6.30817	5.25221	16.0733	8.89099	9.0899	0.458705	3.19009
17	Transport equipment	5.81803	6.66269	12.1598	12.0819	13.0084	1.5247	6.34708	12.4698	10.7469	16.534	20.1072	14.1412	9.1849	27.7118	6.51053	0	6.79597	7.25436	8.48979	13.7062	10.4786	7.70401	10.9039	3.08746	5.33557	8.73908	1.74052	17.0093	9.03186	0.0437737	6.25403
18	Vegetables, fruit and nuts	1.15677	4.81174	2.61664	5.07685	6.5783	5.83169	0.158238	7.09894	4.26073	9.00609	3.88887	9.14824	8.75075	7.81851	2.4246	0	0	7.14313	3.99114	7.03726	5.64494	7.76281	12.6542	5.46906	2.41802	7.33541	0.389671	3.8823	4.76787	0.729775	2.7799
19	Wearing apparel	25.2234	13.0806	21.73	26.623	24.7905	3.14749	13.9468	20.4606	27.7162	12.3678	24.6381	19.7381	15.7232	16.3162	21.7525	0	5.07691	9.59095	7.36314	27.1528	26.8013	18.9622	28.4845	12.6769	3.31221	20.4123	6.70723	16.2585	16.6982	0.300932	12.6816
20	Wood	0.678146	11.9132	4.80683	0	12.7263	0.242901	0	15.48	22.94	3.82601	9.93911	1.58575	8.45644	0	2.64179	0	0	4.93309	5.69336	11.1625	10.9693	7.95733	15.4684	4.56932	2.88439	10.7629	3.31235	12.4953	10.5111	0.000679493	2.73249
Next block shows tariffs (%) imposed by Rest of North America [elements: TRAD_COMM * REG]
		1	2	3	4	5	6	7	8	9	10	11	12	13	14	15	16	17	18	19	20	21	22	23	24	25	26	27	28	29	30	31
		Australia	Brazil	Canada	Central Asia	China (Mainland)	European Union	Hong Kong, China	India	Japan	Korea, Republic of	Malaysia	Mexico	Rest of Central America	Rest of East Asia	Rest of Europe	Rest of North Africa	Rest of North America	Rest of Oceania	Rest of South America	Rest of South Asia	Rest of Southeast Asia	Rest of Sub-Saharan Africa	Rest of the World	Rest of Western Asia	Russian Federation	Singapore	Switzerland	Taiwan	Thailand	United Arab Emirates	United States of America
1	Animal	0	0	1.32325	0	0	0.36602	0	0	0	0	0	0	9.99191	0	0	0	0	4.4945	0	0	0	0	0	0	0	0	0	0	0	0	5.93871
2	Beverages and tobacco	36.6479	0	16.5291	0	0	47.9566	0	19.1111	0	0	701.406	59.7498	171.577	0	47.7482	0	0	33.5755	36.5042	0	0	31.5541	0	0	0	62.5148	0	0	0	0	45.9324
3	Cereals	0	0	0	0	0	0	0	0	0	0	0	0	0	0	0	0	0	0	0	0	0	0	0	0	0	0	0	0	0	0	0
4	Chemical, rubber and plastic	7.70192	0	10.7828	0	27.2576	13.0636	0	23.838	29.5356	33.2334	18.575	13.7882	11.6066	9.79247	18.9587	4.51844	0	10.0714	8.67615	0	20.4398	2.10108	0	14.1843	0	20.9427	8.00639	32.1411	32.1381	0	16.2962
5	Electricity	0	0	0	0	0	0	0	0	0	0	0	0	0	0	0	0	0	0	0	0	0	0	0	0	0	0	0	0	0	0	0
6	Fishing	0	0	0	0	0	0.00352859	0	0	0	0	0	5	1.7993	0	0	0	0	6.5581	0	0	0	2.9367	0	0	0	0	0	0	0	0	7.30176
7	Food	0	4.93258	3.81671	0	5.17848	7.41273	0	0	0	0	0	4.77566	4.628	0	5.46728	0.211024	0	4.95038	0.191903	0.970113	3.5414	3.86906	0	4.1685	0	5.48797	11.9419	0	10.5471	0	7.45369
8	Forestry	0	0	3.7007	0	0	0	0	0	0	0	0	0	3.27753	0	0	0	0	0	0	0	0	0	0	0	0	0	0	0	0	0	5.21706
9	Leather	0	10	5.85384	0	8.23544	2.40072	0	7.98078	0	0	0	0	9.63246	0	6.47893	0	0	10.3915	7.45661	0	8.6098	0	0	6.53396	0	0	7.98399	9.6	8.93292	0	9.46173
10	Machinery	18.9771	22.4306	14.8631	0	22.6684	18.5264	0	22.0288	16.7162	18.4865	6.89414	18.4831	19.9738	12.5313	17.5128	3.59464	0	16.1781	12.6152	17.4728	21.09	16.8346	0	11.8621	0	18.4389	13.961	23.3078	25.5955	13.1849	19.8358
11	Metals	22.1181	22.1876	14.7879	0	22.1362	0.812435	0	21.9353	23.8469	0	0	21.1959	20.9302	0	11.6526	6.21219	0	22.9045	9.33177	0	15.3571	20.1561	0	5.5971	0	3.3116	16.9183	23.4164	22.2138	0	19.7303
12	Minerals	0	4.637	6.7306	45.5876	16.7567	6.43302	0	2.90412	15.0226	2.94539	0	3.73756	34.3669	0	15.093	9.90096	0	6.44568	0.299501	0	0.39115	0.228989	0	0.665379	0	0	17.7568	7.26602	2.05404	0	26.6241
13	Others	0	0	0	0	0	0	0	0	0	0	0	0	0	0	0	0	0	0	0	0	0	0	0	0	0	0	0	0	0	0	0
14	Paper	7.5	22.25	1.34584	0	16.238	7.71191	0	9.3125	0	7.5	0	0	18.0317	0	2.80973	0.7339	0	3.97496	2.44061	0	14.819	0	0	6.29101	0	20.1187	16.0329	0	17	0	16.9075
15	Road transport	0	0	0	0	0	0	0	0	0	0	0	0	0	0	0	0	0	0	0	0	0	0	0	0	0	0	0	0	0	0	0
16	Textiles	15.6169	0	7.93982	0	22.0722	3.11068	0	19.7168	0	0	0	0	10.7424	0	3.25006	2.80771	0	5.50328	0.184739	8.64856	16.5662	1.91807	0	12.5042	0	0	17.7087	0	17.522	0	21.1985
17	Transport equipment	29.46	30.9263	24.2597	0	16.1698	22.2991	0	29.96	33.3108	43.7698	8.03695	41.5542	29.077	31.1822	27.7388	7.98385	0	26.4383	4.17994	4.63901	23.865	3.13537	0	19.2546	0	30.3538	33.1164	33.6495	35.2466	0	30.4079
18	Vegetables, fruit and nuts	0	0	3.7816	0	0	1.84321	0	0.364208	0	0	0	0	5.72698	0	2.66804	0	0	3.03533	0	0	0	0	0	0.091517	0	5.08562	0	0	0	0	5.40689
19	Wearing apparel	0	0	6.86808	0	7.93954	6.636	0	6.67565	0	0	0	6.50001	6.45223	0	5.26401	1.2413	0	2.41139	1.13345	6.62918	5.44353	4.0489	0	5.62944	0	0	8.59484	14.4597	8.64773	0	7.06098
20	Wood	0	22.25	7.62295	0	20.8274	0.279653	0	22.25	15.5	0	0	0	11.4232	0	9.28181	0	0	10.4603	0.0806451	0	14.8523	0	0	0	0	0	22.25	17.0673	22.25	0	13.6658
Next block shows tariffs (%) imposed by Rest of Oceania [elements: TRAD_COMM * REG]
		1	2	3	4	5	6	7	8	9	10	11	12	13	14	15	16	17	18	19	20	21	22	23	24	25	26	27	28	29	30	31
		Australia	Brazil	Canada	Central Asia	China (Mainland)	European Union	Hong Kong, China	India	Japan	Korea, Republic of	Malaysia	Mexico	Rest of Central America	Rest of East Asia	Rest of Europe	Rest of North Africa	Rest of North America	Rest of Oceania	Rest of South America	Rest of South Asia	Rest of Southeast Asia	Rest of Sub-Saharan Africa	Rest of the World	Rest of Western Asia	Russian Federation	Singapore	Switzerland	Taiwan	Thailand	United Arab Emirates	United States of America
1	Animal	0.292528	0	0.00149012	0	0.502849	1.86354	0	0.0664234	0	3.98428	3.3456	0	0.270641	0	0.0156999	0.00244379	0	0	0	0	0.0345349	2.47186	0	0	0	2.94678	0	0	1.1682	0	0.58527
2	Beverages and tobacco	12.3844	0.809205	0.173151	0	13.9734	4.65871	11.389	2.43301	5.48762	20.7285	30.3552	5.66249	4.50619	0	6.09697	2.64306	0	0	8.59608	2.32786	6.85869	2.17769	2.17016	3.94349	4.68757	20.8544	5.44826	9.80767	1.7646	1.90725	5.11804
3	Cereals	0.0997543	0	0	0	0	0	0	0	0	0	0	0	0.145614	0	0	0	0	0	0.370657	0	0.0489235	0	0	0	0	0	0	2.73134	1.28975	0	0.0458717
4	Chemical, rubber and plastic	0.702226	1.91563	1.07119	0.0472784	1.5524	1.27428	3.311	1.90215	3.28975	2.67376	1.80727	6.72505	1.5067	6.79531	0.829172	0.431442	0.00599623	0	1.05723	2.84442	3.66069	2.51232	0.815737	0.683212	0.229406	0.439501	1.36786	1.64999	1.11505	0.410402	2.4361
5	Electricity	0	0	0	0	0	0	0	0	0	0	0	0	0	0	0	0	0	0	0	0	0	0	0	0	0	0	0	0	0	0	0
6	Fishing	3.0139	0	0	0	5.17113	1.26355	0	0	7.69169	0.468838	0	0	0.855744	0	5.55067	0.0066638	0	0	0.270486	0	0.30812	3.82117	0	6.52506	0	1.73907	0	7.42091	3.31782	0	10.9289
7	Food	3.25302	5.39879	3.05074	0	6.13307	2.95978	1.20132	6.73676	3.10165	7.68558	10.422	4.93604	0.454652	2.93463	1.38303	3.96239	0	0	6.1317	1.85847	7.50821	4.86162	1.75402	1.70292	3.10619	7.86781	4.78667	12.549	3.55676	11.2319	3.88141
8	Forestry	0.298297	0	0	0	0.0252604	0	0	1.30783	1.63829	0	0	0	0.0312805	0	0	0	0	0	0	0.145137	0.129855	0	0	0	0	6.24223	0	9.77706	0	0	0.913
9	Leather	2.23231	9.15792	12.2739	0	3.77462	3.46107	0	8.82716	7.86831	8.21344	13.8125	2.63904	4.16422	8.29945	2.94412	7.2206	0	0	3.20698	3.31523	6.51776	5.44019	3.70554	3.94855	4.57622	4.00186	7.35908	5.80457	8.80646	4.32347	8.47929
10	Machinery	1.07431	3.9052	1.96431	0	4.76326	2.33538	0.5445	2.05468	2.35626	1.75211	4.53402	2.36739	1.88897	4.15992	6.75554	3.53272	0	0	1.81888	3.00637	2.18637	2.43857	1.73237	0.416303	0.211394	1.31834	1.64684	0.643003	0.893569	3.44577	2.02717
11	Metals	1.89487	4.67931	3.05096	0.0299811	3.99439	2.51088	0.670481	4.12169	3.43047	4.40414	2.37992	10.443	2.31091	5.49176	4.34176	5.40538	0	0	0.444031	1.21204	3.67543	2.57957	1.87545	3.15865	2.33163	1.29173	1.88923	0.594628	3.58847	2.68489	4.52268
12	Minerals	0.316608	1.24753	0.492072	0.2581	2.93177	2.47266	0	2.28709	2.07311	3.02716	0.164652	1.46084	0.542474	0.196552	2.15093	0.0862479	0	0	1.1286	0.660324	0.599694	4.44049	0.354409	0.132751	0.00395775	1.62615	2.60803	0.249064	1.93678	0.0746131	1.51912
13	Others	0	0	0	0	0	0	0	0	0	0	0	0	0	0	0	0	0	0	0	0	0	0	0	0	0	0	0	0	0	0	0
14	Paper	0.776494	0.798976	0.0732422	0	3.52145	1.1399	4.18484	1.57845	0.28528	0.987959	3.74292	1.78504	1.25545	0.826323	1.52756	0.540125	0	0	0.101781	12.7571	2.54959	0.456679	0.107777	3.35768	1.0447	3.02382	4.01827	2.44817	2.27765	2.84916	0.97754
15	Road transport	0	0	0	0	0	0	0	0	0	0	0	0	0	0	0	0	0	0	0	0	0	0	0	0	0	0	0	0	0	0	0
16	Textiles	2.73964	0.397658	2.11539	1.13823	2.04458	2.75793	2.50385	4.51683	4.70155	2.48911	2.43732	0.82823	2.59613	0.569379	3.4282	4.81161	0	0	2.18754	2.66596	8.98976	7.29303	0	2.36057	2.41932	3.83316	2.16378	2.43069	1.94697	6.27353	5.38193
17	Transport equipment	1.625	1.7113	0.57193	0.614619	2.38547	1.66959	0.0601768	5.24234	2.09476	2.50651	4.1433	7.1586	4.14392	8.02534	4.20109	3.84971	0	0	3.96966	3.06315	0.86832	5.91096	2.6445	2.84234	0.506043	1.01064	4.14861	8.19622	1.28045	0.495136	2.08626
18	Vegetables, fruit and nuts	2.31898	0.00389814	1.49345	0	0.729609	0.274289	0.677848	1.49131	0.318038	9.0815	1.14775	0.000119209	0.141001	0.00209808	0.820982	0.929856	0.0167966	0	0.200486	2.17808	0.821793	0.262368	0.267839	0.168693	5.58456	5.64318	2.0746	1.04401	0.291133	0.0531316	0.444698
19	Wearing apparel	4.18133	8.57682	2.67632	2.89749	4.13074	5.01893	7.45862	15.3831	6.94472	10.668	10.3538	4.85384	7.27048	10.6476	8.2896	11.2222	0	0	3.86463	3.94679	12.7537	6.89729	9.38299	9.50568	6.93954	13.5979	10.9323	3.42782	13.4428	6.74487	12.4352
20	Wood	3.65238	6.07388	0.391555	0	9.05629	1.80529	0	9.89026	5.24373	15.6621	4.11742	1.49298	2.56796	0	2.40631	2.24786	0	0	0.685084	1.79591	2.35474	1.62612	2.13983	1.25105	4.33052	9.00897	3.53159	4.80672	6.94538	1.53605	2.82686
Next block shows tariffs (%) imposed by Rest of South America [elements: TRAD_COMM * REG]
		1	2	3	4	5	6	7	8	9	10	11	12	13	14	15	16	17	18	19	20	21	22	23	24	25	26	27	28	29	30	31
		Australia	Brazil	Canada	Central Asia	China (Mainland)	European Union	Hong Kong, China	India	Japan	Korea, Republic of	Malaysia	Mexico	Rest of Central America	Rest of East Asia	Rest of Europe	Rest of North Africa	Rest of North America	Rest of Oceania	Rest of South America	Rest of South Asia	Rest of Southeast Asia	Rest of Sub-Saharan Africa	Rest of the World	Rest of Western Asia	Russian Federation	Singapore	Switzerland	Taiwan	Thailand	United Arab Emirates	United States of America
1	Animal	1.18579	0.00867844	1.86442	0	5.97663	2.16358	0	0.703788	1.73684	0	5.15133	9.82854	0.190532	0.400865	2.70501	0.738811	0	1.27156	0	0.0530601	1.00056	1.57356	0	0.683725	0.24395	2.8684	2.25456	2.07492	4.62503	0.56448	3.88796
2	Beverages and tobacco	15.791	0.485361	4.67116	0	14.1754	13.3252	16.7949	10.7287	10.1377	12.9445	5.6389	2.40551	5.39234	5.79321	11.4005	8.32329	0	8.71836	0	10.7355	12.0064	11.9685	15.4376	7.42389	10.6114	14.3134	6.83806	17.4302	16.7089	20.8219	9.29369
3	Cereals	13.2995	1.7665	7.35887	0	0	7.70459	0	6.89646	4.16343	0	0	8.33179	5.73071	0	2.41503	0.204778	0	2.53077	0	0	0.838864	0.296009	4.56444	0.863576	2.9972	0	2.4588	0	2.31557	0	10.2846
4	Chemical, rubber and plastic	1.8532	0.128698	3.2928	0.230277	5.43441	5.59206	4.94545	5.31198	4.96022	3.51541	6.94989	3.27102	2.93188	3.91439	3.46246	3.76643	0	5.79424	0	7.49019	5.18308	5.24178	6.86719	3.9977	1.45892	8.0646	5.5661	5.29232	7.3723	4.82627	4.34198
5	Electricity	0	0	0	0	0	0	0	0	0	0	0	0	0.0710607	0	1.17551	0.0883102	0	0	0	0	0	0	0	0	0	0	0	0	0	0	0
6	Fishing	0	5.96329	4.5383	0	8.15026	4.56209	3.68016	2.15783	3.82677	0.6374	0.0214934	0	5.86585	0	6.52472	0.628436	0	4.36325	0	5.94985	4.43791	1.02559	0	0.542235	0	9.82676	0	0.751698	7.79196	0	18.9338
7	Food	2.85152	4.58337	11.2039	0.659823	6.44752	10.3906	9.67897	7.11359	10.7629	13.2001	9.68231	8.02712	9.56935	6.48744	12.4305	10.5114	0	8.27525	0	6.38053	10.8531	4.48753	13.9204	10.1418	3.20801	7.58176	13.9566	7.50107	8.39133	9.05563	12.3273
8	Forestry	0	0	2.25899	0	3.70412	3.24134	0	4.48194	0	2.30206	4.39416	0.928259	0.856674	0	1.70497	0.453568	0	0.438154	0	3.52775	1.41588	1.46135	0	0	0	3.93726	2.97158	3.75127	3.26064	0	4.58295
9	Leather	2.7867	1.91268	10.5679	0	11.53	12.8119	0	11.8942	13.401	15.7064	10.4209	3.77103	7.81476	1.80283	12.9687	7.98401	0	4.85002	0	12.652	15.0763	6.72126	14.2191	10.1451	2.53655	17.7577	19.0009	12.8886	18.2778	7.17674	13.8548
10	Machinery	3.22543	0.0258207	3.5579	1.35299	8.14052	4.41782	6.95379	4.91408	3.92882	2.60937	7.10375	1.13605	5.04925	4.73822	9.21249	7.08619	9.31293	2.93062	0	13.8667	10.3704	8.72001	9.09541	5.7614	6.89279	9.6814	5.57255	6.83564	8.09717	6.41099	4.74516
11	Metals	1.93862	0.193083	5.37903	4.29651	5.58294	6.70021	5.5366	3.97891	2.21986	5.56397	2.19378	2.63524	2.91041	5.39062	3.49867	9.3117	1.39284	3.4806	0	9.75262	5.12674	4.27021	7.27203	3.67873	3.00843	8.00412	6.62487	5.48942	14.6745	4.34846	6.79046
12	Minerals	0.116622	0.041759	1.13146	0	6.37847	2.82044	0	4.12751	0.363028	1.5993	5.39447	1.13027	2.94433	0.122166	4.05101	3.08652	0	1.02443	0	1.67547	3.70837	0.041163	3.46096	0.924361	1.08553	0.796008	7.03753	6.83589	4.52061	1.01538	0.849438
13	Others	0	0	0	0	0	0	0	0	0	0	0	0	0	0	0	0	0	0	0	0	0	0	0	0	0	0	0	0	0	0	0
14	Paper	6.02586	0.142622	2.18073	1.59394	7.3523	5.52977	3.02575	8.49401	3.28645	4.72262	6.28874	5.0504	5.07116	1.53099	4.86157	5.30429	0	10.5259	0	10.8571	7.3404	6.89045	9.29865	8.53661	4.58226	4.35009	5.13601	9.56775	10.0442	7.07393	5.66988
15	Road transport	0	0	0	0	0	0	0	0	0	0	0	0	0	0	0	0	0	0	0	0	0	0	0	0	0	0	0	0	0	0	0
16	Textiles	9.40259	0.535107	6.62022	8.10065	10.0214	8.81052	11.007	10.3978	5.1048	7.22747	10.8471	3.27216	9.84619	2.72231	12.153	11.9597	1.12145	3.44061	0	13.7989	10.9541	7.35065	15.3901	9.01197	17.1116	5.83631	9.09041	9.25216	9.87478	15.3021	7.99972
17	Transport equipment	1.76711	0.822079	3.43785	2.06071	10.9687	5.12453	11.5229	15.1035	7.83218	8.70769	6.4008	1.92055	5.87311	7.44569	5.82815	7.1557	0.719142	3.88495	0	5.62679	9.40098	4.57207	9.78063	6.70065	6.51503	8.03975	4.9865	10.02	18.3379	4.56185	5.37637
18	Vegetables, fruit and nuts	4.00711	1.77016	5.27421	1.80387	8.65159	9.6501	5.63627	8.89932	0.77244	2.30137	11.9768	4.27241	10.0532	0	11	4.33607	0	1.3651	0	6.35343	5.36468	3.81759	9.98523	7.68063	1.55958	9.22638	7.81316	4.46488	3.41475	1.15178	10.0638
19	Wearing apparel	22.8134	0.58341	14.457	10.2824	8.30535	14.2485	13.1616	13.3021	8.62547	16.1899	14.0756	3.10315	9.78589	18.3149	15.3086	11.4667	0	8.65275	0	11.934	12.3497	9.13533	21.8369	14.4544	10.3444	9.96762	14.4636	11.6955	17.9689	12.1077	16.6563
20	Wood	3.18174	0.48846	2.04784	0	6.83705	4.1172	0	10.3531	6.9929	6.46677	6.43429	1.8286	5.26415	0	5.18824	3.81281	0	7.28825	0	3.57891	7.58121	4.64921	8.83375	6.49076	5.12906	10.9246	6.27463	8.36445	12.0082	1.24785	5.33805
Next block shows tariffs (%) imposed by Rest of South Asia [elements: TRAD_COMM * REG]
		1	2	3	4	5	6	7	8	9	10	11	12	13	14	15	16	17	18	19	20	21	22	23	24	25	26	27	28	29	30	31
		Australia	Brazil	Canada	Central Asia	China (Mainland)	European Union	Hong Kong, China	India	Japan	Korea, Republic of	Malaysia	Mexico	Rest of Central America	Rest of East Asia	Rest of Europe	Rest of North Africa	Rest of North America	Rest of Oceania	Rest of South America	Rest of South Asia	Rest of Southeast Asia	Rest of Sub-Saharan Africa	Rest of the World	Rest of Western Asia	Russian Federation	Singapore	Switzerland	Taiwan	Thailand	United Arab Emirates	United States of America
1	Animal	1.51798	2.50113	1.22633	1.0718	9.46681	7.87777	0	7.87859	1.21052	3.05477	9.86413	0	6.61286	0	4.33046	1.24263	0	6.30496	4.69134	0	6.49993	3.33477	0	2.08088	4.14788	19.4156	7.37473	9.94052	10.4452	1.25749	8.59767
2	Beverages and tobacco	41.4388	13.2514	47.0871	9.90456	46.7724	50.158	110.804	30.0284	58.6031	13.6778	55.1299	77.2785	43.0949	12.6945	21.475	20.4011	0	37.6453	64.2359	0	50.2218	26.2695	52.4992	19.6889	112.397	55.1896	45.5711	11.9073	28.3238	19.6306	43.7752
3	Cereals	11.5816	0	6.00226	1.97612	4.94343	3.18238	0	3.36589	4.79429	0	0	1.00437	4.25988	0	6.78965	0.64795	0	4.40886	1.51964	0	0.953174	5.24238	0	0.187123	7.53381	0	0	0	0.513816	11.5655	5.7363
4	Chemical, rubber and plastic	2.2939	7.25708	1.79527	4.67736	6.28121	8.86145	14.7399	7.27555	8.47759	7.73083	8.49302	9.69492	8.11595	3.9607	2.025	6.43013	0	10.8326	6.91025	0	9.96847	20.3609	9.12392	4.64339	1.18589	13.2521	9.32795	7.55833	9.06394	6.53163	8.73314
5	Electricity	0	0	0	0	3.39432	0	0	4.96005	0	5.59591	0	0	0.0051856	0	2.13543	0.00679493	0	0	0	0	0.000977516	0	0	0	0	0	0	0	0	0	4.844
6	Fishing	15.1036	0	8.16207	0	6.94339	13.448	0	23.7541	5.56592	0	10.1394	0	3.82516	0	18.1032	0.927222	0	12.8028	0	0	9.80427	5.37709	0	20.2152	0	17.3773	0	14.3495	11.0919	24.1166	2.75044
7	Food	19.8074	7.82317	15.5758	5.08139	13.6407	16.0071	4.30124	13.8417	16.8224	19.0043	11.4327	10.977	12.6306	7.47201	13.6474	18.5379	10.3269	21.0651	10.6712	0	13.2409	8.98135	17.9281	9.24296	1.43241	18.1765	20.5433	10.4226	11.2192	11.7558	16.3892
8	Forestry	3.10907	7.3833	0.902104	4.73549	10.1734	7.78968	0	17.7455	12.9558	11.0368	3.8638	27.0068	2.84903	0	4.40483	5.8051	0	1.794	5.55774	0	14.3533	4.51951	0	0	0.912273	12.0124	0.826812	0.999939	29.6001	28.064	4.30057
9	Leather	5.42482	8.66293	10.7947	0.919998	20.1276	11.2119	11.8468	7.05132	10.5282	14.1301	19.2089	4.46782	7.46784	7.21474	4.89755	4.45008	0	3.40489	3.60904	0	11.0183	5.3758	15.5808	3.58989	5.0297	14.8428	16.9228	6.28027	17.2171	7.04144	10.6516
10	Machinery	15.1923	9.51829	9.4129	4.69688	10.2441	6.75973	11.0193	4.31356	5.94174	7.5004	11.7228	7.5932	4.77695	8.45425	7.11508	18.3255	0	8.69324	3.57063	0	11.1576	11.6832	11.0683	8.38371	6.18243	14.5916	3.81908	10.9001	12.125	13.0507	6.24412
11	Metals	7.94643	7.08637	13.32	5.79346	11.1683	10.4434	9.99674	5.33834	11.1129	10.1265	9.0726	14.5367	5.79817	13.4208	13.5004	3.44433	0	8.70684	12.7936	0	14.4014	5.24758	10.6601	8.20345	6.86766	12.3038	5.5686	11.4006	13.0673	6.68099	10.1458
12	Minerals	2.90214	8.83138	2.63313	2.29126	13.9836	10.0861	0.795829	10.4812	13.9587	9.21352	11.3171	0.654984	9.90465	2.5121	6.31527	2.63981	0	5.79891	0.443375	0	2.44864	0.68047	7.17113	5.93262	4.70549	8.68142	10.294	13.6425	8.34243	9.30645	9.19579
13	Others	0	0	0	0	0	0	0	0	0	0	0	0	0	0	0	0	0	0	0	0	0	0	0	0	0	0	0	0	0	0	0
14	Paper	9.82703	10.3122	3.32929	5.54711	17.9393	13.8544	21.897	8.41116	10.623	19.4875	10.2643	17.3526	11.1652	9.18013	8.85786	22.6556	0	4.67678	1.10844	0	12.1387	8.42624	15.5722	18.2186	5.38316	15.1673	11.2614	12.5649	17.2482	12.4495	6.98234
15	Road transport	0	0	0	0	0	0	0	0	0	0	0	0	0	0	0	0	0	0	0	0	0	0	0	0	0	0	0	0	0	0	0
16	Textiles	0.710881	4.26326	6.23171	2.61791	16.0625	4.89146	17.6306	6.77285	13.948	12.2396	13.2528	3.53332	12.5548	6.49018	10.2055	6.8272	0	4.6764	1.96999	0	10.6337	1.56047	15.8512	14.9914	9.88598	13.8315	4.93448	11.35	12.05	11.984	3.14298
17	Transport equipment	19.2656	13.8254	12.6872	5.66093	18.2103	10.6427	22.9975	17.225	23.3318	9.53078	18.0395	17.6223	15.3131	20.2717	11.2147	13.3206	1.37955	11.3057	23.3788	0	9.29475	21.533	19.0162	7.86189	9.6933	43.5386	6.65201	13.9598	22.4967	15.0557	9.52395
18	Vegetables, fruit and nuts	3.0723	3.85438	1.44967	12.4494	14.2736	6.29153	0	7.82031	4.24573	3.9824	11.8435	2.18713	17.2357	0.154579	1.80995	12.127	0	15.5383	4.33794	0	10.923	10.3731	12.7394	8.34416	2.89584	13.74	61.549	4.96498	14.4615	8.59594	3.65814
19	Wearing apparel	22.0453	17.7367	22.9666	9.35579	19.5744	20.6677	13.1876	9.10209	23.2993	23.6814	19.7097	16.0123	13.5096	0.30762	18.0972	12.2824	0	18.2644	7.93869	0	18.3985	13.0253	23.3092	15.3604	14.7628	22.5826	22.5587	14.6671	21.137	21.8211	17.7029
20	Wood	5.54889	7.22976	2.04005	0	12.5733	4.64418	0	2.57941	15.5915	13.7258	9.17287	0	9.58087	0	3.68785	1.14934	0	14.7046	1.3261	0	10.0062	5.7494	12.2499	7.78292	6.01641	15.2796	5.52313	16.9289	10.3809	8.49636	2.19417
Next block shows tariffs (%) imposed by Rest of Southeast Asia [elements: TRAD_COMM * REG]
		1	2	3	4	5	6	7	8	9	10	11	12	13	14	15	16	17	18	19	20	21	22	23	24	25	26	27	28	29	30	31
		Australia	Brazil	Canada	Central Asia	China (Mainland)	European Union	Hong Kong, China	India	Japan	Korea, Republic of	Malaysia	Mexico	Rest of Central America	Rest of East Asia	Rest of Europe	Rest of North Africa	Rest of North America	Rest of Oceania	Rest of South America	Rest of South Asia	Rest of Southeast Asia	Rest of Sub-Saharan Africa	Rest of the World	Rest of Western Asia	Russian Federation	Singapore	Switzerland	Taiwan	Thailand	United Arab Emirates	United States of America
1	Animal	3.42625	0.781262	2.41756	0.00950098	0.210547	2.37604	0.0343561	4.66185	0.984907	3.79401	0.684154	2.30817	2.33556	0	4.23911	1.35671	0	0.572097	1.73328	8.16618	0	2.93742	3.58512	3.07751	3.38113	3.58067	1.93411	4.7817	3.65442	0.44955	3.00931
2	Beverages and tobacco	26.8054	13.5782	6.9743	0.184977	9.03324	20.2706	23.8883	15.7645	32.539	22.1396	7.41163	34.6266	50.2905	14.684	29.9638	7.13769	68.132	15.3225	32.6187	7.77249	0	13.6164	60.0379	4.99032	33.3975	43.3361	12.8691	32.9164	3.32192	7.56234	3.46956
3	Cereals	1.91402	13.6293	2.64096	0.164354	4.1891	3.41262	1.68743	5.90866	2.53609	10.0193	0.125909	2.57888	2.29656	0.0313878	2.66229	0.155389	0	2.26263	9.81561	0.163424	0	2.88839	2.39695	0.271904	2.45622	2.47579	3.24371	7.69235	1.35579	2.22185	4.46123
4	Chemical, rubber and plastic	4.45693	7.69844	0.68121	0.825596	1.68953	4.18643	7.38161	2.4897	5.09225	2.13985	0.44117	4.16355	5.08429	6.63244	1.20126	1.97023	4.87918	4.61205	2.91899	5.20433	0	3.10472	6.53579	3.37502	1.59568	5.78275	5.7832	4.12586	0.663865	4.18009	4.67581
5	Electricity	0.00840425	0.0170588	0.00782013	5.96046e-05	0.252664	0.00627041	0.00715256	0.0279069	0.198197	0.018394	0.00633001	0.0166655	0.012815	0	1.33511	0.024128	0	3.57628e-05	0.000202656	3.57628e-05	0	0.0038743	0	0.0217199	0.011754	4.55579	0.00654459	0.0640988	4.42514	0.0624418	0.400615
6	Fishing	5.28529	2.8083	8.02145	1.50636	0.0252366	7.72934	8.5101	4.57034	4.20685	4.43816	0.00113249	6.29027	12.2169	0	9.09549	1.77448	0	15.2761	6.39006	6.58826	0	11.6883	0	14.028	1.95817	9.4365	0.516891	5.76714	0.0603437	12.0285	6.48905
7	Food	5.13765	11.152	9.49196	0.402117	3.91889	9.95959	11.4654	11.1886	12.4977	8.77971	3.13631	9.16688	15.9652	0.177872	10.8131	7.44747	0.0359774	3.62276	7.61126	6.63416	0	6.89044	9.19943	6.24239	9.39652	11.6156	9.473	10.5095	5.06922	9.9404	8.87619
8	Forestry	2.14067	0.0382781	0.0378132	0.277424	2.54875	0.444293	1.51331	3.02572	1.75875	2.47641	0.00158548	0.0424743	0.189805	0	0.365233	0.253916	0	0.0364542	0.0212193	1.77803	0	0.0611424	0	0.585806	1.06941	3.2232	0.58378	1.29615	0.0382662	0.620544	0.0792503
9	Leather	3.84489	5.00427	7.67311	3.32601	6.28638	8.97887	8.77175	6.14167	5.48103	4.07339	0.999248	2.89147	14.6486	4.12366	15.3968	8.7495	0	2.26214	5.20768	9.45799	0	3.97433	11.4249	6.15112	8.72185	10.2911	17.6031	7.9345	2.41536	11.3353	4.80875
10	Machinery	3.66228	5.64574	4.32109	0.708723	1.63233	3.65573	11.1903	1.8024	2.31563	2.45104	0.291264	1.85781	5.14121	5.21302	5.83003	3.98756	0.146103	4.06628	3.95012	6.23668	0	0.50267	6.68674	3.85921	3.53577	6.44323	3.39304	7.81224	0.21522	2.13653	4.52121
11	Metals	2.24479	1.92646	3.70162	0.983071	1.00369	4.93312	0.810397	2.8084	3.8098	2.58138	0.336397	1.97248	1.05025	4.70941	1.7107	8.57823	0.695932	0.602031	1.90814	4.97911	0	0.776708	6.35308	2.46092	0.850892	3.97997	5.55843	4.33526	1.0367	1.41881	4.66568
12	Minerals	2.35295	2.55541	2.02681	4.37044	4.36194	4.39709	2.32822	3.56983	5.40843	1.70881	0.276124	2.67978	3.28642	0.734186	1.64092	0.163841	0.0384688	1.87081	2.76061	1.4466	0	0.0718236	3.69911	1.46018	1.29746	3.46495	3.52063	3.67866	3.50186	3.83958	5.03643
13	Others	0	0	0	0	0	0	0	0	0	0	0	0	0	0	0	0	0	0	0	0	0	0	0	0	0	0	0	0	0	0	0
14	Paper	3.99294	1.16181	0.123405	0.713372	2.25948	4.03504	11.1714	4.81504	4.36049	4.26213	0.526822	4.54577	5.75461	3.67495	2.00981	3.17035	0.613737	2.10804	0.440967	6.36472	0	0.371492	5.56477	4.88403	4.57879	5.15757	5.95115	8.70178	0.958407	4.63804	3.40779
15	Road transport	0	0	0	0	0	0	0	0	0	0	0	0	0	0	0	0	0	0	0	0	0	0	0	0	0	0	0	0	0	0	0
16	Textiles	0.369382	0.103092	10.7007	2.69073	4.00698	7.6365	10.1839	3.0865	4.945	6.49115	0.654793	3.58349	8.07227	6.34916	7.20471	6.83825	0	6.6965	0.52917	5.97866	0	0.114214	10.3177	9.08699	3.68694	12.8777	9.15493	8.99234	0.624323	8.33561	2.00652
17	Transport equipment	5.2564	17.9242	5.86938	6.21673	6.56637	9.06491	9.61056	19.0865	6.87917	13.5235	0.546515	8.95293	15.6301	10.3686	5.90681	8.93438	0.771117	4.15611	6.23941	6.17052	0	12.4796	11.5122	4.95292	4.62167	12.7965	5.29583	17.5689	1.95961	4.1456	13.2763
18	Vegetables, fruit and nuts	6.73651	0.573719	1.76017	1.61445	1.05636	5.27425	3.47239	5.94333	1.46663	3.40875	0.0907183	9.1594	8.313	0.067687	2.04196	7.06896	0	6.23074	0.547159	11.5278	0	5.90271	6.21849	9.53882	7.13426	7.02775	5.22404	1.43468	0.714791	0.979555	2.60447
19	Wearing apparel	7.56421	11.2996	13.6235	8.52231	11.1939	14.8046	14.2271	13.8454	10.1222	10.9452	0.31482	12.4705	12.5693	11.1255	12.9239	11.3416	3.99684	7.0789	7.12883	15.0018	0	7.53154	16.2955	12.9998	9.51801	13.8721	15.5524	16.6162	0.491011	12.5698	13.4064
20	Wood	2.66806	0.35491	5.56276	0.283813	1.20583	1.86459	0.0408649	5.29892	3.56303	3.70129	0.00100136	3.97537	4.63367	0.378633	1.05284	2.28778	0	1.80784	0.219488	5.42494	0	0.0729442	4.5774	1.05695	2.8841	5.63208	6.34745	5.21476	0.137663	5.93333	0.88824
Next block shows tariffs (%) imposed by Rest of Sub-Saharan Africa [elements: TRAD_COMM * REG]
		1	2	3	4	5	6	7	8	9	10	11	12	13	14	15	16	17	18	19	20	21	22	23	24	25	26	27	28	29	30	31
		Australia	Brazil	Canada	Central Asia	China (Mainland)	European Union	Hong Kong, China	India	Japan	Korea, Republic of	Malaysia	Mexico	Rest of Central America	Rest of East Asia	Rest of Europe	Rest of North Africa	Rest of North America	Rest of Oceania	Rest of South America	Rest of South Asia	Rest of Southeast Asia	Rest of Sub-Saharan Africa	Rest of the World	Rest of Western Asia	Russian Federation	Singapore	Switzerland	Taiwan	Thailand	United Arab Emirates	United States of America
1	Animal	0.745773	9.74179	1.68436	0	10.9488	10.4131	0	11.5273	0.409651	0.305736	11.6616	0.192046	3.80681	0	12.8729	4.6054	0	0.383031	3.57825	0.932217	4.5283	0	0	6.35768	0.070262	1.48113	0.721836	1.3294	8.12463	8.49607	0.847054
2	Beverages and tobacco	9.17474	9.22271	10.0172	4.61065	36.6719	22.3396	13.7429	24.9787	4.29848	20.1665	21.0841	6.67382	15.7796	19.3351	21.4797	23.8842	11.5149	11.7575	19.9361	38.4087	25.3082	0	19.1136	23.5109	31.4099	17.9461	22.301	18.1373	21.4157	22.0561	13.8471
3	Cereals	12.4248	8.74894	12.297	24.588	11.0447	7.97497	0	11.1517	4.99601	4.83268	5.93029	2.61286	8.92025	0	9.39282	0.647914	0	5.51323	6.06186	3.49994	2.9798	0	4.99718	2.87755	12.6336	4.21931	19.9346	1.68431	5.26519	2.22499	5.47446
4	Chemical, rubber and plastic	4.70175	10.1026	5.98772	0.306797	10.3892	4.79416	6.95932	5.91133	8.02153	5.71182	9.14509	4.68489	5.70571	4.86968	3.85425	4.69131	2.52924	2.78884	2.61254	10.3994	10.6862	0	5.95176	4.4915	1.56621	14.8668	3.30775	5.96826	8.01412	8.16039	6.00652
5	Electricity	0	0	0	0	0.0765443	0.0773072	0	0.00550747	0	0.00495911	0	0	0.00667572	0	0.376153	0.0125051	0	0	0	0	0.00129938	0	0	0.00234842	0	0	0.0043273	0	0	0.755322	0.395787
6	Fishing	0.463188	1.15911	18.2741	0	2.2625	15.6195	0	3.08595	1.30486	0.759852	6.04641	7.88339	2.36609	1.23061	6.099	0.968277	0	4.81482	7.8362	5.39166	9.43986	0	0	12.8573	2.48765	0.264931	0.282502	0.00470877	10.5421	8.85355	8.24434
7	Food	5.16245	12.6047	11.3513	1.8078	15.3325	11.2578	7.83775	12.1447	7.26423	13.3584	13.1755	13.8365	14.0098	10.8224	14.8115	12.7436	11.1353	9.36106	11.7509	33.9365	14.7501	0	16.033	16.5236	10.4415	7.1861	10.6941	2.42722	12.8467	14.4025	12.9745
8	Forestry	2.74462	5.24118	0.508535	0	1.49891	2.99584	0	4.65031	0.700235	0.55846	0	0.620091	1.46112	0	1.20369	2.31085	0	0.4403	0.241566	5.79079	1.08824	0	0	5.52089	0.784338	13.8352	0.38799	2.67776	0.0256419	12.2196	0.883532
9	Leather	21.6475	11.7248	21.5867	0.470364	21.7985	16.1866	10.8469	23.2647	18.4284	20.3347	8.94474	19.6227	18.5562	11.4607	16.0711	20.2413	0	14.8547	7.86315	13.3781	26.2991	0	18.5011	21.497	4.50537	7.61758	13.3998	23.0634	23.5852	8.40425	19.2218
10	Machinery	4.66174	4.9396	5.42585	3.38104	11.4596	4.52949	4.72277	4.74488	3.27121	7.99725	12.0024	1.36013	5.49529	7.62123	6.70984	10.9527	0.638688	2.88378	4.06212	8.63198	8.87398	0	8.85259	8.34726	6.85692	6.30977	5.27374	4.22196	5.83873	8.69858	5.02785
11	Metals	0.820839	9.55019	11.9276	7.72824	13.7697	9.51674	17.0303	12.7302	6.35326	7.32586	5.64694	4.5396	12.7462	5.56908	11.1102	6.99685	9.64869	6.31764	4.5514	8.83405	10.9753	0	9.91907	13.3121	5.00154	6.92117	1.96208	9.47683	8.43555	10.1644	9.59909
12	Minerals	0.626016	6.60884	0.171149	0.177789	15.5308	7.84404	1.83119	3.86442	4.92221	5.0159	3.40447	1.68465	6.43042	6.84973	4.77427	7.7207	0	2.04655	2.66062	7.23282	6.96474	0	5.15978	1.96739	2.63652	5.37961	5.67644	6.09059	6.12013	2.48625	7.14071
13	Others	0	0	0	0	0	0	0	0	0	0	0	0	0	0	0	0	0	0	0	0	0	0	0	0	0	0	0	0	0	0	0
14	Paper	2.96334	8.3197	7.11221	0.365829	15.0911	6.65679	5.74976	8.73798	6.87367	4.77762	10.6788	15.3073	6.76454	3.13239	6.78355	11.7552	0	0.371647	5.98974	9.70677	8.87158	0	7.72051	15.0167	9.26006	12.0799	7.32875	10.9933	7.41374	12.951	5.42009
15	Road transport	0	0	0	0	0	0	0	0	0	0	0	0	0	0	0	0	0	0	0	0	0	0	0	0	0	0	0	0	0	0	0
16	Textiles	16.0074	13.3732	23.7271	2.76788	18.2336	18.0501	13.9889	18.1289	6.80178	15.9199	16.3873	17.6367	14.7719	8.98054	14.6375	10.479	23.3092	2.82756	8.77675	20.6626	16.9195	0	15.2915	15.7941	13.1737	15.6769	13.4933	17.8655	17.9604	19.582	19.3909
17	Transport equipment	3.4114	4.03968	6.20505	16.033	10.2732	5.98177	8.11603	11.6044	8.81394	9.84232	6.54166	11.7373	7.05806	10.061	6.26545	8.24043	5.29377	4.60069	10.5289	8.92345	16.2831	0	10.1855	7.01227	6.04987	10.4031	6.2668	8.83048	10.9108	10.1213	6.67551
18	Vegetables, fruit and nuts	7.10571	7.70874	29.0663	4.32624	15.8279	9.92262	2.17892	10.5261	2.72166	6.01422	14.8699	38.3853	8.48155	0.547183	29.7679	9.34713	0	3.45689	7.11178	10.9344	12.9734	0	12.4963	9.10306	37.3296	4.64259	8.18498	5.65393	10.1501	14.7015	14.4258
19	Wearing apparel	25.764	16.8593	23.0896	10.0487	26.3578	17.3602	17.6876	27.5089	17.7748	17.5269	32.7943	30.8271	19.1492	16.0633	23.5759	18.7634	0	16.181	14.2455	35.9401	31.7556	0	26.2936	26.674	14.6066	28.4345	16.4039	29.6313	25.9482	23.132	22.3462
20	Wood	9.87412	13.8609	7.99031	0.412226	20.2209	19.0801	0.504458	14.8746	19.0145	16.4472	4.76686	3.04776	8.10336	1.88811	12.5406	17.5665	0	0.52433	3.64083	14.9818	11.1815	0	13.7806	19.1969	15.0673	9.51472	17.62	11.709	13.7824	19.0845	9.32845
Next block shows tariffs (%) imposed by Rest of the World [elements: TRAD_COMM * REG]
		1	2	3	4	5	6	7	8	9	10	11	12	13	14	15	16	17	18	19	20	21	22	23	24	25	26	27	28	29	30	31
		Australia	Brazil	Canada	Central Asia	China (Mainland)	European Union	Hong Kong, China	India	Japan	Korea, Republic of	Malaysia	Mexico	Rest of Central America	Rest of East Asia	Rest of Europe	Rest of North Africa	Rest of North America	Rest of Oceania	Rest of South America	Rest of South Asia	Rest of Southeast Asia	Rest of Sub-Saharan Africa	Rest of the World	Rest of Western Asia	Russian Federation	Singapore	Switzerland	Taiwan	Thailand	United Arab Emirates	United States of America
1	Animal	0	0	0	0	0	0	0	0	0	0	0	0	0	0	0	0	0	0	0	0	0	0	0	0	0	0	0	0	0	0	0
2	Beverages and tobacco	0	0	0	0	0	0	0	0	0	0	0	0	0	0	0	0	0	0	0	0	0	0	0	0	0	0	0	0	0	0	0
3	Cereals	0	0	0	0	0	0	0	0	0	0	0	0	0	0	0	0	0	0	0	0	0	0	0	0	0	0	0	0	0	0	0
4	Chemical, rubber and plastic	0	0	0	0	0	0	0	0	0	0	0	0	0	0	0	0	0	0	0	0	0	0	0	0	0	0	0	0	0	0	0
5	Electricity	0	0	0	0	0	0	0	0	0	0	0	0	0	0	0	0	0	0	0	0	0	0	0	0	0	0	0	0	0	0	0
6	Fishing	0	0	0	0	0	0	0	0	0	0	0	0	0	0	0	0	0	0	0	0	0	0	0	0	0	0	0	0	0	0	0
7	Food	0	0	0	0	0	0	0	0	0	0	0	0	0	0	0	0	0	0	0	0	0	0	0	0	0	0	0	0	0	0	0
8	Forestry	0	0	0	0	0	0	0	0	0	0	0	0	0	0	0	0	0	0	0	0	0	0	0	0	0	0	0	0	0	0	0
9	Leather	0	0	0	0	0	0	0	0	0	0	0	0	0	0	0	0	0	0	0	0	0	0	0	0	0	0	0	0	0	0	0
10	Machinery	0	0	0	0	0	0	0	0	0	0	0	0	0	0	0	0	0	0	0	0	0	0	0	0	0	0	0	0	0	0	0
11	Metals	0	0	0	0	0	0	0	0	0	0	0	0	0	0	0	0	0	0	0	0	0	0	0	0	0	0	0	0	0	0	0
12	Minerals	0	0	0	0	0	0	0	0	0	0	0	0	0	0	0	0	0	0	0	0	0	0	0	0	0	0	0	0	0	0	0
13	Others	0	0	0	0	0	0	0	0	0	0	0	0	0	0	0	0	0	0	0	0	0	0	0	0	0	0	0	0	0	0	0
14	Paper	0	0	0	0	0	0	0	0	0	0	0	0	0	0	0	0	0	0	0	0	0	0	0	0	0	0	0	0	0	0	0
15	Road transport	0	0	0	0	0	0	0	0	0	0	0	0	0	0	0	0	0	0	0	0	0	0	0	0	0	0	0	0	0	0	0
16	Textiles	0	0	0	0	0	0	0	0	0	0	0	0	0	0	0	0	0	0	0	0	0	0	0	0	0	0	0	0	0	0	0
17	Transport equipment	0	0	0	0	0	0	0	0	0	0	0	0	0	0	0	0	0	0	0	0	0	0	0	0	0	0	0	0	0	0	0
18	Vegetables, fruit and nuts	0	0	0	0	0	0	0	0	0	0	0	0	0	0	0	0	0	0	0	0	0	0	0	0	0	0	0	0	0	0	0
19	Wearing apparel	0	0	0	0	0	0	0	0	0	0	0	0	0	0	0	0	0	0	0	0	0	0	0	0	0	0	0	0	0	0	0
20	Wood	0	0	0	0	0	0	0	0	0	0	0	0	0	0	0	0	0	0	0	0	0	0	0	0	0	0	0	0	0	0	0
Next block shows tariffs (%) imposed by Rest of Western Asia [elements: TRAD_COMM * REG]
		1	2	3	4	5	6	7	8	9	10	11	12	13	14	15	16	17	18	19	20	21	22	23	24	25	26	27	28	29	30	31
		Australia	Brazil	Canada	Central Asia	China (Mainland)	European Union	Hong Kong, China	India	Japan	Korea, Republic of	Malaysia	Mexico	Rest of Central America	Rest of East Asia	Rest of Europe	Rest of North Africa	Rest of North America	Rest of Oceania	Rest of South America	Rest of South Asia	Rest of Southeast Asia	Rest of Sub-Saharan Africa	Rest of the World	Rest of Western Asia	Russian Federation	Singapore	Switzerland	Taiwan	Thailand	United Arab Emirates	United States of America
1	Animal	1.72724	0.353301	5.14793	0.405633	6.05007	3.55705	0.877464	2.43448	1.32592	0	3.79927	4.82343	3.31157	0.000464916	12.7705	0.25003	0	0.961149	14.3677	3.46034	2.08132	0.765371	13.9533	0	0.00422001	1.03056	4.53169	4.89215	4.41612	0.0109792	2.61133
2	Beverages and tobacco	19.5518	19.8064	4.56821	1.52224	25.061	32.8663	14.8882	93.4074	6.70165	13.1258	38.4227	13.9294	34.5967	36.8679	4.30897	3.74783	2.06163	14.0286	26.5914	25.0294	32.5934	35.4314	40.3765	0	3.3633	28.7618	68.1844	6.33715	23.8274	2.76905	9.13599
3	Cereals	11.2985	20.4839	2.17103	20.1723	0.301158	21.1597	0	1.77249	5.13647	1.0199	0	0	18.3989	0	12.6208	0.593889	0	3.35109	0.765336	0.344813	1.18711	0.121033	15.2582	0	7.68418	0	0	1.10641	5.33863	0	8.83006
4	Chemical, rubber and plastic	2.63603	3.86336	2.88098	2.66902	6.57609	1.92364	4.30387	4.90845	4.20641	4.05174	5.90284	4.58767	3.58129	4.88192	3.01839	0.462484	2.88563	3.12884	4.4488	4.91467	3.64332	3.44378	5.30689	0	3.00859	5.18095	2.30201	5.95134	3.67352	1.35076	2.76166
5	Electricity	0	0	0	0	0	0.021553	0	0	0	0	0.381029	0	0.159538	0	2.59845	0.00985861	0	0	0	0	0.0169158	0	0	0	0	0	0	0	0	0	0
6	Fishing	2.04177	0.541961	3.37725	0	10.1268	15.4993	0	0.876033	14.1383	0.760043	12.308	2.67309	1.91951	0	0.440872	2.24354	0	12.3773	2.03974	0.838375	5.16599	8.2191	0	0	22.109	8.62824	4.39857	6.66865	9.80465	0.0769377	7.55771
7	Food	3.35742	6.62262	6.06748	11.9837	15.9914	6.081	3.95967	12.4981	5.75217	14.6848	7.31268	6.24377	4.50591	0.718606	5.90137	3.13189	12.7872	8.10381	2.53547	2.90908	6.37828	4.87306	26.6527	0	1.80093	9.7733	5.04097	6.13751	7.35421	0.562441	7.62258
8	Forestry	0	0	0	0	3.02269	1.24236	0	9.95494	0.448728	6.32782	2.91104	1.45453	1.69793	0	0.0365019	1.32385	0	4.82579	0.118291	3.02873	1.83729	0.743771	0	0	0.394201	3.76687	3.75719	3.99908	2.30433	0.00920296	2.12033
9	Leather	11.3824	4.51282	2.68589	1.81981	33.2419	2.63046	2.83003	6.88256	4.76184	11.9061	7.12837	2.16582	4.37775	8.02058	5.18957	2.14447	0	2.08085	3.85462	6.21012	7.17183	2.61211	15.3785	0	2.57988	6.89889	5.02902	7.77392	15.1596	7.48801	3.88337
10	Machinery	2.80198	4.40649	3.16979	6.89582	12.9153	2.02426	3.0068	2.66418	2.80061	4.31648	6.10507	1.34045	3.54871	5.13442	4.61689	0.671625	1.54115	3.56168	2.46121	1.02863	3.44335	6.74722	5.50077	0	0.882256	7.24379	3.58624	1.55205	2.24694	0.498092	2.37689
11	Metals	3.92087	6.31629	2.08226	1.55646	8.80867	2.17206	2.01243	7.07821	5.04932	5.01944	4.72038	4.73081	3.16653	4.20837	5.637	0.0525951	0	1.72143	1.32893	5.06804	3.72392	2.1667	5.22618	0	4.28034	4.82347	0.945747	6.20102	5.0644	0.215983	2.385
12	Minerals	0.914931	4.25134	0.660276	0.0922322	15.6985	2.21169	1.26555	4.04708	7.13353	8.68896	5.75061	1.4182	2.87627	0.139368	1.65753	0.0704527	0	0.519431	0.712645	3.60087	2.43851	0.230956	4.65741	0	1.13205	4.83898	0.227988	6.07216	2.68955	2.88855	0.875902
13	Others	0	0	0	0	0	0	0	0	0	0	0	0	0	0	0	0	0	0	0	0	0	0	0	0	0	0	0	0	0	0	0
14	Paper	4.07635	2.70977	1.5781	0.0921965	9.83149	1.89685	1.37862	7.36661	4.7366	6.71293	4.95346	3.59526	2.60258	2.4207	1.22535	0.961161	0	5.58838	1.44193	6.93561	5.62903	3.69463	4.65358	0	2.34262	6.93048	1.6507	13.2378	5.17898	2.53214	1.42764
15	Road transport	0	0	0	0	0	0	0	0	0	0	0	0	0	0	0	0	0	0	0	0	0	0	0	0	0	0	0	0	0	0	0
16	Textiles	3.40108	0.873244	5.28759	1.69145	13.1066	1.66038	3.57078	8.02063	4.92924	6.47532	4.93168	3.54674	2.78276	3.47489	4.23744	0.306046	0	2.61523	1.74311	5.64519	4.66751	3.29901	11.6937	0	3.6173	1.30692	1.55647	3.86564	5.59366	2.85679	1.10639
17	Transport equipment	3.91818	3.48828	2.72381	2.3123	8.55007	2.50227	5.35715	9.23036	3.6718	7.87719	3.73528	4.85356	4.11179	1.46136	2.47236	0.0913262	2.72934	5.50849	7.12364	4.69663	2.79845	2.45428	7.3125	0	3.18284	4.98741	4.1783	8.10401	5.11	0.154746	3.24265
18	Vegetables, fruit and nuts	3.99853	3.74587	11.0317	8.61851	9.2947	5.65982	0.70529	7.10745	4.86619	7.45206	7.08107	10.6585	30.4696	0	6.78573	5.51401	22.7423	5.63598	13.8419	11.463	4.88968	2.90504	14.7145	0	3.32475	10.4629	5.44052	4.34629	4.97022	0.672007	8.31102
19	Wearing apparel	10.5944	3.78675	4.57569	7.53411	14.4492	3.61395	5.33954	7.97315	4.40663	8.18059	5.95218	5.33142	4.83123	4.98391	4.03249	0.594771	0.862563	4.45545	7.87493	2.33247	5.0036	4.29187	19.1304	0	3.73579	3.75488	6.6206	8.84718	7.2431	5.70769	3.51307
20	Wood	4.95602	4.30644	2.24065	4.54686	6.60845	2.49745	0	5.3961	4.33711	4.5321	5.85958	2.29837	1.13678	0.711703	0.935614	0.11425	0	4.98708	3.04224	7.09512	4.98475	1.73973	5.72977	0	1.99937	4.94957	2.5676	5.14644	14.9404	0.189972	1.86691
Next block shows tariffs (%) imposed by Russian Federation [elements: TRAD_COMM * REG]
		1	2	3	4	5	6	7	8	9	10	11	12	13	14	15	16	17	18	19	20	21	22	23	24	25	26	27	28	29	30	31
		Australia	Brazil	Canada	Central Asia	China (Mainland)	European Union	Hong Kong, China	India	Japan	Korea, Republic of	Malaysia	Mexico	Rest of Central America	Rest of East Asia	Rest of Europe	Rest of North Africa	Rest of North America	Rest of Oceania	Rest of South America	Rest of South Asia	Rest of Southeast Asia	Rest of Sub-Saharan Africa	Rest of the World	Rest of Western Asia	Russian Federation	Singapore	Switzerland	Taiwan	Thailand	United Arab Emirates	United States of America
1	Animal	0.840294	1.77212	2.39291	0	11.2141	0.767052	0	0	2.15774	0	2.49102	0	4.09217	0	0.0163078	0.295305	0	8.8516	2.70758	0.0851989	1.92163	0.741661	8.72263	1.46501	0	0	0	0	2.85541	0	0.122929
2	Beverages and tobacco	17.8211	3.72587	26.0747	0	8.20564	29.0086	8	3.6094	35.2922	18.9903	20.351	41.6228	34.0223	25.3268	2.80366	16.7745	108.88	27.7126	16.4691	0.100458	7.53045	4.34453	45.871	0.196481	0	22.6133	18.647	23.139	7.68871	18.3919	22.4299
3	Cereals	9.71407	0	4.62754	0	0.638139	4.62087	0	6.09813	11.3472	0	0	0	3.03794	0	4.19185	0.193238	0	4.65205	4.68154	0	0.941122	0	9.70842	1.39952	0	0	0	0	0	0	0.993669
4	Chemical, rubber and plastic	8.06446	5.98716	8.4391	0	7.81595	7.56754	8.79499	7.65432	9.90561	8.30193	7.2022	6.73112	8.15791	13.7108	1.34946	9.93588	0	8.36309	6.24847	9.42355	6.70693	4.82646	12.8498	7.40757	0	0.560868	6.84156	9.32475	9.14388	6.36381	6.58211
5	Electricity	0	0	0	0	0	0	0	0	0	0	0	0	0	0	0	0	0	0	0	0	0	0	0	0	0	0	0	0	0	0	0
6	Fishing	8.60213	6.75	8.75674	0	7.27559	8.14925	0	6.22191	9.70539	5.99999	6.80227	0	3.67285	0	10.2245	6.46218	0	8.95857	7.07144	2.74562	6.04647	0.770378	18.0467	3.92232	0	0.472975	9.02334	9.05263	7.32399	0	8.43602
7	Food	18.8838	22.2238	25.5096	0	9.38064	13.9678	9.2015	8.61102	12.0284	13.636	6.62186	10.7714	20.0815	12.1531	2.17596	4.32653	16.5204	15.1411	13.2891	8.79554	6.63307	4.20945	28.6573	10.3662	0	0.00680685	9.6012	8.49247	10.5042	12.924	29.6852
8	Forestry	0	0	11.15	0	4.17655	7.65632	0	3.94454	11.15	8.3625	8.3625	0	4.12588	2.65882	3.14661	6.03554	0	0	2.34767	6.22532	3.85038	0.0959873	22.3214	5.46466	0	0	0	0	0	0	10.1466
9	Leather	11.2443	8.56616	10.134	0	10.8295	9.39902	11.7652	7.81071	10.8738	15.0762	12.8533	9.03487	4.84219	30.0222	1.27208	9.39033	0	1.48824	7.20394	8.77584	9.57178	6.12195	17.774	8.45211	0	8.88702	7.71201	14.9528	9.30965	2.14562	11.9969
10	Machinery	4.16306	4.80987	2.6255	0	6.96279	4.33753	8.99159	7.34829	3.3957	3.48425	11.3365	3.20596	8.71879	8.44024	0.560975	8.32181	5.18183	7.18383	5.5866	5.22759	10.1436	4.48601	18.2368	11.0248	0	2.98003	4.86475	5.60024	6.77177	10.6116	2.47351
11	Metals	0.306046	5.10547	8.49023	0	8.52549	8.59032	5.67085	5.76816	8.91985	6.66662	8.13105	8.84389	1.61183	22.4412	0.614703	8.31759	5.70995	2.41802	7.72727	14.2434	5.749	4.29119	16.8516	8.00695	0	9.54823	5.19888	6.25329	7.5588	12.1545	8.27606
12	Minerals	7.54935	6.31511	3.1406	0	10.6653	8.40843	6.23064	6.87506	6.42786	5.51108	4.06466	6.7284	7.69402	3.65913	0.152242	1.50137	0	5.82613	1.12458	0.726748	2.77919	2.44066	8.97613	2.39557	0	4.7652	11.1681	9.64863	6.03322	6.18474	4.17939
13	Others	0	0	0	0	0	0	0	0	0	0	0	0	0	0	0	0	0	0	0	0	0	0	0	0	0	0	0	0	0	0	0
14	Paper	10.3071	5.35631	10.1276	0	8.1776	8.74041	0.491869	8.33369	11.896	9.1648	6.67179	5.95007	7.13625	20.1409	0.271618	9.71621	0	17.3817	8.21956	8.95492	10.7761	3.98332	19.2704	10.0367	0	0	10.9534	8.77216	10.7671	9.9689	7.35554
15	Road transport	0	0	0	0	0	0	0	0	0	0	0	0	0	0	0	0	0	0	0	0	0	0	0	0	0	0	0	0	0	0	0
16	Textiles	7.31019	9.25678	13.3082	0	10.8138	10.0952	9.90202	9.65186	7.03752	7.2849	7.06294	10.8797	12.8435	13.2223	0.87409	13.1452	0	7.32133	4.53556	10.1074	9.37271	2.67572	19.5943	8.61933	0	9.22791	7.30747	7.82005	9.16671	8.88398	7.92605
17	Transport equipment	9.59342	8.86903	11.8821	0	7.82231	8.53597	2.9259	6.29456	13.7225	13.0066	4.38824	14.1944	12.9356	19.0413	1.03877	8.94686	17.8938	15.0807	8.5794	12.7667	8.46893	10.3478	19.2553	5.4837	0	9.96749	6.20004	9.15504	11.6699	13.2445	12.2119
18	Vegetables, fruit and nuts	6.65853	0.0876784	7.76474	0	7.69602	8.52528	0	1.25595	7.6973	6.21752	6.21997	3.46211	2.53513	9.87782	3.79248	5.87633	0	7.61726	2.73904	1.26487	2.16764	2.41023	14.5353	6.16786	0	0.769424	14.0946	5.08612	4.14931	0.0630617	1.94761
19	Wearing apparel	12.0733	13.093	11.5339	0	10.7983	10.8005	10.6022	10.2428	10.3071	10.9921	10.561	10.6449	12.3387	27.226	3.86248	10.321	0	10.225	10.7349	10.0261	10.1328	7.95105	22.9516	10.2264	0	7.2181	9.09007	11.4178	10.4857	10.2026	9.41846
20	Wood	10.2153	12.5391	13.442	0	12.1909	13.5068	0	10.2521	11.9059	14.1618	15.4607	10.6536	11.7227	0	3.18953	12.929	0	15.6347	8.95537	8.84842	11.4626	7.73475	25.8376	14.0779	0	9.04788	12.2542	14.1127	12.6505	11.2264	13.0226
Next block shows tariffs (%) imposed by Singapore [elements: TRAD_COMM * REG]
		1	2	3	4	5	6	7	8	9	10	11	12	13	14	15	16	17	18	19	20	21	22	23	24	25	26	27	28	29	30	31
		Australia	Brazil	Canada	Central Asia	China (Mainland)	European Union	Hong Kong, China	India	Japan	Korea, Republic of	Malaysia	Mexico	Rest of Central America	Rest of East Asia	Rest of Europe	Rest of North Africa	Rest of North America	Rest of Oceania	Rest of South America	Rest of South Asia	Rest of Southeast Asia	Rest of Sub-Saharan Africa	Rest of the World	Rest of Western Asia	Russian Federation	Singapore	Switzerland	Taiwan	Thailand	United Arab Emirates	United States of America
1	Animal	0	0	0	0	0	0	0	0	0	0	0	0	0	0	0	0	0	0	0	0	0	0	0	0	0	0	0	0	0	0	0
2	Beverages and tobacco	0	0.114191	6.11579	0	0	26.0788	13.4326	0	0	0	0	359.464	2.79192	0	42.7224	129.369	0	0.0628114	13.5447	92.0783	0.00536442	0.602913	48.1481	27.6684	2.8136	0	0	98.032	0	0	0
3	Cereals	0	0	0	0	0	0	0	0	0	0	0	0	0	0	0	0	0	0	0	0	0	0	0	0	0	0	0	0	0	0	0
4	Chemical, rubber and plastic	0	0	0	0	0	0	0	0	0	0	0	0	0	0	0	0	0	0	0	0	0	0	0	0	0	0	0	0	0	0	0
5	Electricity	0	0	0	0	0	0	0	0	0	0	0	0	0	0	0	0	0	0	0	0	0	0	0	0	0	0	0	0	0	0	0
6	Fishing	0	0	0	0	0	0	0	0	0	0	0	0	0	0	0	0	0	0	0	0	0	0	0	0	0	0	0	0	0	0	0
7	Food	0	0	0	0	0	0	0	0	0	0	0	0	0	0	0	0	0	0	0	0	0	0	0	0	0	0	0	0	0	0	0
8	Forestry	0	0	0	0	0	0	0	0	0	0	0	0	0	0	0	0	0	0	0	0	0	0	0	0	0	0	0	0	0	0	0
9	Leather	0	0	0	0	0	0	0	0	0	0	0	0	0	0	0	0	0	0	0	0	0	0	0	0	0	0	0	0	0	0	0
10	Machinery	0	0	0	0	0	0	0	0	0	0	0	0	0	0	0	0	0	0	0	0	0	0	0	0	0	0	0	0	0	0	0
11	Metals	0	0	0	0	0	0	0	0	0	0	0	0	0	0	0	0	0	0	0	0	0	0	0	0	0	0	0	0	0	0	0
12	Minerals	0	0	0	0	0	0	0	0	0	0	0	0	0	0	0	0	0	0	0	0	0	0	0	0	0	0	0	0	0	0	0
13	Others	0	0	0	0	0	0	0	0	0	0	0	0	0	0	0	0	0	0	0	0	0	0	0	0	0	0	0	0	0	0	0
14	Paper	0	0	0	0	0	0	0	0	0	0	0	0	0	0	0	0	0	0	0	0	0	0	0	0	0	0	0	0	0	0	0
15	Road transport	0	0	0	0	0	0	0	0	0	0	0	0	0	0	0	0	0	0	0	0	0	0	0	0	0	0	0	0	0	0	0
16	Textiles	0	0	0	0	0	0	0	0	0	0	0	0	0	0	0	0	0	0	0	0	0	0	0	0	0	0	0	0	0	0	0
17	Transport equipment	0	0	0	0	0	0	0	0	0	0	0	0	0	0	0	0	0	0	0	0	0	0	0	0	0	0	0	0	0	0	0
18	Vegetables, fruit and nuts	0	0	0	0	0	0	0	0	0	0	0	0	0	0	0	0	0	0	0	0	0	0	0	0	0	0	0	0	0	0	0
19	Wearing apparel	0	0	0	0	0	0	0	0	0	0	0	0	0	0	0	0	0	0	0	0	0	0	0	0	0	0	0	0	0	0	0
20	Wood	0	0	0	0	0	0	0	0	0	0	0	0	0	0	0	0	0	0	0	0	0	0	0	0	0	0	0	0	0	0	0
Next block shows tariffs (%) imposed by Switzerland [elements: TRAD_COMM * REG]
		1	2	3	4	5	6	7	8	9	10	11	12	13	14	15	16	17	18	19	20	21	22	23	24	25	26	27	28	29	30	31
		Australia	Brazil	Canada	Central Asia	China (Mainland)	European Union	Hong Kong, China	India	Japan	Korea, Republic of	Malaysia	Mexico	Rest of Central America	Rest of East Asia	Rest of Europe	Rest of North Africa	Rest of North America	Rest of Oceania	Rest of South America	Rest of South Asia	Rest of Southeast Asia	Rest of Sub-Saharan Africa	Rest of the World	Rest of Western Asia	Russian Federation	Singapore	Switzerland	Taiwan	Thailand	United Arab Emirates	United States of America
1	Animal	1.68444	3.18022	1.18281	0	2.0587	9.14352	0	0.448477	0.00559092	0	0	0.000452995	2.98474	0	0.762439	0.390816	0	4.45943	3.7577	0	0.00745058	0.260758	0	1.38972	0.0557899	0	0	0	4.22945	0	3.44154
2	Beverages and tobacco	5.30764	5.76172	13.9884	1.76709	1.17902	5.58256	3.997	4.36547	8.67647	10.9356	2.71544	2.76814	8.57747	0.0025034	9.37085	32.1974	8.06166	4.21888	4.41362	1.07893	5.16801	1.37694	14.2716	7.59654	9.67179	0	0	19.8751	8.52237	61.3772	7.23174
3	Cereals	12.2715	19.1558	21.701	0.816846	3.52409	27.9848	0	4.53305	12.2461	0	0	18.3793	4.23982	0	33.0702	0.276184	0	0	3.22692	0.261414	0	0	21.2178	0.308609	10.7025	0	0	0	3.21981	0	10.0211
4	Chemical, rubber and plastic	0.243485	0.000298023	0	0.00209808	0.0194907	0.00404119	0	0.013268	0	0	0.154066	0	0.779557	0.125837	0.21863	0.0388265	0	0.419819	0.0597835	0.00206232	0.0360012	0.0287771	0.272584	0.000584126	0.124025	0	0	1.10044	0.00400543	0	0.26468
5	Electricity	0	0	0	0	0	0	0	0	0	0	0	0	0	0	0	0	0	0	0	0	0	0	0	0	0	0	0	0	0	0	0
6	Fishing	0.105381	0	0.000667572	0	0.0158906	0.0888228	0	0.00215769	0	0	0	0	0.0113487	0	0.000333786	0.0036478	0	0.086391	0.035882	0	0.0241637	0.00209808	0	0	0	0	0	0.0656128	0.0247359	0	0.0053525
7	Food	5.22463	10.0834	3.09968	0.937581	3.57833	7.05072	1.72602	4.72361	5.25776	3.29802	2.91134	6.19824	8.67496	8.49842	3.01404	8.00916	0	2.46173	8.61397	1.16416	1.29822	2.14267	18.0192	5.51177	4.04536	0	0	4.05115	3.64203	33.6269	10.9954
8	Forestry	0	0	0	0	0	0	0	0	0	0	0	0	0.0436902	0	0.156474	0.0325084	0	0	0	0	0	0	0	0	0	0	0	0	0	0	0.072062
9	Leather	1.62994	0	0	0	0	0	0	0	0	0	0	0	0.604463	1.55159	0.058341	0.0112414	0	0.673449	0	0	0	0	1.92714	0	1.49535	0	0	1.86455	0	0	1.90854
10	Machinery	0.17271	0	0	0	0	0	0	0	0	0	0	0	0.659072	0.0463724	0.179279	0.0171781	0.970817	0.588918	0	0	0.00170469	0	0.46885	0	0.185847	0	0	0.464928	0	0	0.170755
11	Metals	0.00343323	0	0	0	0	0	0	0	0	0	0	0	0.203776	0.000798702	0.258482	0.00752211	0	1.50332	0	0	0	0	1.26988	0	0.0768065	0	0	1.33671	0	0	0.0366569
12	Minerals	0.398481	0	0	0	0	0	0	0	0	0	0	0	0.139391	0.00417233	0.141644	0.000739098	0	0.0592709	0	0	0	0	0.239182	0	0.036037	0	0	0.951684	0	0	0.719452
13	Others	0	0	0	0	0	0	0	0	0	0	0	0	0	0	0	0	0	0	0	0	0	0	0	0	0	0	0	0	0	0	0
14	Paper	0.861228	0	0	0	0	0	0	0	0	0	0	0	1.99676	3.70554	1.50179	0.164425	0	2.60321	0	0	0	0	4.61078	0	2.12353	0	0	4.05571	0.000166893	0	2.38853
15	Road transport	0	0	0	0	0	0	0	0	0	0	0	0	0	0	0	0	0	0	0	0	0	0	0	0	0	0	0	0	0	0	0
16	Textiles	4.50562	2.69933	0	1.29304	0	0	0	2.09466	0	0	2.83206	0	2.93372	0.0184178	1.00365	0.0427961	0	1.06003	0.338924	1.55485	2.24073	0.0852585	5.67787	0.168836	4.0916	0	0	7.53623	1.76246	0	3.20026
17	Transport equipment	1.1143	0	0	0	0	0	0	0	0	0	0	0	1.16982	1.54231	0.279832	0.0402808	1.54943	1.1777	0	0	0.000333786	0	1.02108	0	0.794184	0	0	4.00563	0	0	0.636744
18	Vegetables, fruit and nuts	0.256395	0.514519	4.72945	6.15268	2.3586	5.21084	0	1.48201	6.50289	0.522971	49.2552	0.363576	2.90642	0.00548363	5.93816	2.27293	0	27.8092	2.9305	1.87477	1.6187	0.77939	13.1933	0.911546	1.55025	0	0	1.09553	1.89239	0.778174	7.93017
19	Wearing apparel	2.72266	1.77606	0	1.56009	0	0	0	1.49105	0	0	1.62908	0	2.10081	2.59863	0.563693	0.0167012	0	2.41514	0.150073	0.0652909	0.855696	0.351679	1.63177	0.00888109	3.68052	0	0	4.20322	2.10207	0	3.83847
20	Wood	2.01849	0	0	0	0	0	0	0	0	0	0	0	0.532877	0	0.233495	0.0376701	0	1.43719	0	0	0	0	3.4003	0	2.0676	0	0	2.14624	0	0	2.33042
Next block shows tariffs (%) imposed by Taiwan [elements: TRAD_COMM * REG]
		1	2	3	4	5	6	7	8	9	10	11	12	13	14	15	16	17	18	19	20	21	22	23	24	25	26	27	28	29	30	31
		Australia	Brazil	Canada	Central Asia	China (Mainland)	European Union	Hong Kong, China	India	Japan	Korea, Republic of	Malaysia	Mexico	Rest of Central America	Rest of East Asia	Rest of Europe	Rest of North Africa	Rest of North America	Rest of Oceania	Rest of South America	Rest of South Asia	Rest of Southeast Asia	Rest of Sub-Saharan Africa	Rest of the World	Rest of Western Asia	Russian Federation	Singapore	Switzerland	Taiwan	Thailand	United Arab Emirates	United States of America
1	Animal	0.409281	10.8595	0.120974	0	0.113821	0.666404	23.9132	0.776184	0.228429	0.0110745	2.89525	7.47929	5.93385	0	0.540769	0.462782	0	3.71314	11.7816	0.478923	14.8149	4.5997	0	0.504613	0.37185	6.40948	32.3001	0	7.22346	0.59489	0.360692
2	Beverages and tobacco	11.2165	12.9835	3.94669	6.20204	4.48411	2.7046	0.589204	13.2114	25.4763	23.8946	22.6678	15.7265	15.1509	21.7195	13.5293	13.7431	0	3.02247	10.4982	0	16.2542	11.6444	41.2708	17.3064	26.4979	11.6071	26.67	0	8.88001	25.1372	3.59808
3	Cereals	5.56829	0	6.21821	0	0.255668	5.95846	0	1.65087	0	0	3.99994	0	3.68561	0	0.763106	0.592732	0	6.32942	0.215936	0	0.13113	0	9.99814	0	0	0	0	0	1.72871	0	2.61855
4	Chemical, rubber and plastic	1.15536	4.16557	1.34618	2.64187	1.68285	1.95054	2.69598	2.75712	2.62368	1.27115	1.60553	2.05578	2.44081	5.4894	1.47949	4.29959	0	0.109053	2.37526	10.1241	1.82532	2.89547	6.39627	1.16948	1.12143	3.11427	1.84447	0	2.68888	2.02506	2.01278
5	Electricity	0	0	0	0	0	0	0	0	0	0	0	0	0	0	0	0	0	0	0	0	0	0	0	0	0	0	0	0	0	0	0
6	Fishing	12.477	10	14.1825	0	18.2514	9.50344	9.75378	22.3559	3.17039	20.3526	16.8098	23.6604	5.33969	39.5178	10.4224	7.15427	0	9.88922	21.9317	22.9807	20.6405	15.0471	0	22.2597	20.9196	22.1246	0	0	18.9134	22.4311	16.2318
7	Food	8.01764	9.32522	16.0394	1.41443	16.8624	11.4779	16.0912	8.49844	15.598	15.6361	11.089	5.10345	3.00529	21.9055	17.1071	16.1873	15.5514	2.5858	8.34668	14.8817	16.2653	8.45026	34.5157	19.3486	10.6728	22.388	11.3837	0	11.1364	26.578	12.3429
8	Forestry	0.0124693	0.833333	0	0	2.92506	1.03958	5.7381	3.06898	0.189424	9.28571	0.00132322	0.250435	0.0846386	0	0.507975	1.6203	0	0.408077	6.87162	3.91027	0.092721	0.258434	0	0	0	0.72279	0	0	6.70562	0	0.169444
9	Leather	0.226891	0.8901	6.51098	0	6.3063	6.23817	4.1026	4.67283	6.30252	5.70399	6.00719	2.82359	3.50643	5.81129	6.21659	3.98211	0	0.0502229	0.204968	0.868893	6.52022	0.61903	7.94291	4.12346	1.07431	0	3.08809	0	1.97482	7.6625	0.935984
10	Machinery	1.05124	0.704002	2.08671	0.0053525	1.05282	1.05944	0.0913858	0.228488	0.884974	0.804567	1.66769	0.565565	1.53084	0.695908	3.14922	4.72202	0	0.742173	1.32246	3.34213	1.69511	0.537884	6.45562	0.343561	0.283659	0.961947	1.06605	0	0.884521	0.246322	0.832236
11	Metals	0.192869	0.0397563	0.153148	0.00687838	0.939262	1.70389	0.0334144	0.32351	1.0358	0.786936	1.29602	0.12567	0.182843	0.0258088	0.289619	0.167084	0	0.0507474	0.0493646	0.454557	0.615168	0.121307	7.07862	0.223994	0.163007	0.404716	0.307095	0	1.247	0.199521	0.684297
12	Minerals	0.101507	0.206912	0.0963688	0	3.76465	3.62765	3.31744	2.39512	6.43318	4.06882	0.618863	0.842226	1.38321	0.343132	2.17924	2.0977	0	0.00995398	0.219905	2.3106	0.410509	0.0114202	4.66396	0.341511	1.18952	1.9802	5.6	0	3.4826	0.118947	2.64539
13	Others	0	0	0	0	0	0	0	0	0	0	0	0	0	0	0	0	0	0	0	0	0	0	0	0	0	0	0	0	0	0	0
14	Paper	0.0230551	0.0071764	0.0134945	0	0.926006	0.161648	0.222886	1.4231	1.39107	0.403535	1.06465	0.214934	0.0830173	3.89047	0.453854	2.30175	5	0.0332594	0.00510216	3.89005	0.234938	0.219524	5.97394	1.15705	0.037086	0.130975	0.337112	0	1.39726	0.00360012	0.166535
15	Road transport	0	0	0	0	0	0	0	0	0	0	0	0	0	0	0	0	0	0	0	0	0	0	0	0	0	0	0	0	0	0	0
16	Textiles	0.411224	0.104833	5.59747	1.01783	4.98726	4.86842	7.19769	2.42988	5.29839	4.86808	5.12336	2.40654	4.20324	5.06545	7.83253	6.9538	0	0.174069	0.69809	2.56759	5.25091	0.142801	10.0344	4.14054	9.39543	7.19388	4.36665	0	5.68017	8.4994	1.58724
17	Transport equipment	3.91223	3.34444	8.44903	10.0795	8.10489	7.93539	10.3229	7.59922	8.15915	8.49273	9.94049	7.82043	11.1686	9.02424	6.48792	13.2147	18.2773	4.26354	12.6288	5.49701	7.97635	4.52703	15.5685	7.93852	11.1443	9.91844	7.54656	0	10.6101	3.96647	8.64067
18	Vegetables, fruit and nuts	4.47919	0.0310659	2.80647	0.239778	7.64471	4.51525	4.06915	6.63086	16.8646	11.1454	1.00192	3.70955	2.47695	5.76074	5.48077	12.6214	0	6.81807	12.0873	13.528	8.00049	10.7017	30.7045	3.6106	0.596666	5.3885	5.35132	0	13.2408	3.50025	4.47361
19	Wearing apparel	11.2199	11.7369	10.9892	4.23738	11.0699	10.8388	11.2227	10.5425	11.3235	11.217	10.5898	11.1287	4.91034	12.1461	11.7365	11.3224	0	2.25075	9.85796	11.1019	11.2747	6.39503	13.7499	10.6943	11.5	11.875	11.3425	0	11.6673	9.53675	10.6911
20	Wood	0.00119209	0.663555	0.0457644	0	2.29768	0.148189	0.374031	3.54044	1.20565	0.0118613	5.57463	0	0.890565	0	1.91884	0.927353	0	0.362718	0.1598	0.307465	1.94806	0.222969	5.04347	1.20105	8.55108	1.37461	0.0736833	0	0.00369549	0	0.131059
Next block shows tariffs (%) imposed by Thailand [elements: TRAD_COMM * REG]
		1	2	3	4	5	6	7	8	9	10	11	12	13	14	15	16	17	18	19	20	21	22	23	24	25	26	27	28	29	30	31
		Australia	Brazil	Canada	Central Asia	China (Mainland)	European Union	Hong Kong, China	India	Japan	Korea, Republic of	Malaysia	Mexico	Rest of Central America	Rest of East Asia	Rest of Europe	Rest of North Africa	Rest of North America	Rest of Oceania	Rest of South America	Rest of South Asia	Rest of Southeast Asia	Rest of Sub-Saharan Africa	Rest of the World	Rest of Western Asia	Russian Federation	Singapore	Switzerland	Taiwan	Thailand	United Arab Emirates	United States of America
1	Animal	0.426507	2.59893	4.10973	0	0	7.64523	0	0	0.00232458	0	0	2.12539	4.88026	0	11.3498	3.1023	0	0.590754	2.8131	1.64149	0.000452995	6.63892	0	2.33028	3.10427	14.822	11.9597	7.67211	0	4.34864	6.08097
2	Beverages and tobacco	2.67835	71.9225	50.1622	0	23.0274	57.3904	59.9101	19.869	28.0052	0.652635	0	59.9796	48.3179	0	34.8978	65.9239	0	4.40507	55.3018	4.91881	0.00424385	42.7828	52.1584	9.79973	59.9015	52.1584	59.9642	60.6144	0	50.2136	19.3628
3	Cereals	0	0.0780821	0.0538826	0	0	1.47899	0	1.16019	7.07138	0	0	1.69437	0.627482	0	0.0519991	1.97891	0	0.369787	9.77246	0	0.00627041	17.3702	0	0	9.78789	0	0	0	0	0	0.714695
4	Chemical, rubber and plastic	0.00414848	4.25786	5.65923	0.93509	0.271642	6.75393	6.60239	1.69554	1.73135	0.23849	0	7.72866	5.36398	1.24437	4.75154	4.03525	0	0.0798821	4.08179	8.26167	0.000667572	3.54705	4.97022	3.8956	4.57642	5	5.33412	3.92379	0	5.11206	5.09472
5	Electricity	0	0	0	0	0	0	0	0	0	0	0	0	0	0	0	0	0	0	0	0	0	0	0	0	0	0	0	0	0	0	0
6	Fishing	0.00674725	26.432	10.3564	0	0	5.18571	0	3.28006	1.60562	1.80143	0	9.68571	3.59954	12.4982	5.00171	18.8184	0	0.0995994	9.88487	10.0833	0.00106096	10.4802	0	8.33587	10.2031	11	23.5896	28.5675	0	1.68234	7.8542
7	Food	9.0239	16.3857	16.9967	0	1.57743	16.6878	19.7736	33.4526	1.89641	2.86962	0	8.42743	13.0015	3.45067	5.65884	9.33852	0	5.01028	8.01477	9.02926	0.00367165	13.5685	23.2712	11.1989	7.73064	9.06256	18.6249	6.06182	0	18.4791	13.4674
8	Forestry	0	0	0	0	0	4.09408	0	0.619423	0.0650525	0	0	26.6667	1.85606	0	0.835764	0.488126	0	2.12526	24.0824	3.70924	0.000166893	0.562572	0	0	0	5.45475	25.7037	3.11809	0	0	2.17371
9	Leather	0.00376701	6.84962	12.4536	8.38418	5.39492	20.3937	12.3662	7.82692	0.191677	9.995	0	26.0403	17.496	10.5812	24.9092	6.41747	0	0.134647	5.01142	11.4116	0.00783205	5.16806	17.2511	19.1136	26.1425	17.2511	7.47916	10.8278	0	26.8815	9.53434
10	Machinery	0.0793576	2.70779	5.72448	5.60895	1.33976	4.6313	2.16454	0.803566	0.0636458	0.971341	0	3.49895	9.00577	8.23561	6.80716	10.3835	0	6.985	2.00402	2.57215	0.000858307	6.03756	4.42945	3.01665	5.13412	13.0389	3.81433	4.91276	0	5.12462	4.49759
11	Metals	0.044775	2.32563	3.21225	3.72237	0.66582	4.18472	0.813591	1.95885	1.68691	2.24806	0	2.18551	0.598085	2.8204	2.27213	2.86199	0	1.41933	1.30481	3.38445	0.000429153	0.907445	5.3322	3.19248	0.408709	4.98285	0.131178	4.65591	0	0.436163	2.08908
12	Minerals	1.19209e-05	2.48274	4.9315	0.0535131	1.55804	3.13168	0.0337481	2.00975	0.00747442	0.0283003	0	4.26389	1.26805	0.660551	2.97362	0.0565886	0	0.0113845	0.537086	3.4222	0.00013113	0.0570536	2.17441	0.624108	0.0885248	2.82185	4.59625	5.67955	0	0.8026	5.36022
13	Others	0	0	0	0	0	0	0	0	0	0	0	0	0	0	0	0	0	0	0	0	0	0	0	0	0	0	0	0	0	0	0
14	Paper	0.000274181	0.120449	0.262666	6.25917	0.342846	4.71504	8.48309	0.152206	0	0	0	4.95054	4.89621	9.54722	0.683177	3.54815	10	0.0193119	0.0914812	5.5766	0.000441074	0.183749	5.02911	2.74707	0.298846	0	6.64407	6.36358	0	3.34883	2.9289
15	Road transport	0	0	0	0	0	0	0	0	0	0	0	0	0	0	0	0	0	0	0	0	0	0	0	0	0	0	0	0	0	0	0
16	Textiles	0.000321865	0.0412226	8.39074	1.26569	0.0705123	6.68206	6.5176	1.894	0	0.00872612	0	6.00518	4.96951	4.82694	9.99918	9.33857	0	0.356889	1.49351	5.57094	0.00258684	0.351274	4.99804	6.02221	25.6766	29.906	6.74634	5.0648	0	12.3524	2.83912
17	Transport equipment	0.00383854	1.95143	16.0522	12.7605	5.16775	14.264	29.9307	3.75758	10.9942	7.20769	0	11.2882	19.7659	50.5173	20.6739	20.4287	0	1.43239	15.1711	7.98095	0.00207424	39.5181	20.1592	16.0457	11.7225	23.2282	15.8358	26.6252	0	9.77089	12.6312
18	Vegetables, fruit and nuts	8.26561	72.441	51.5999	17.2977	1.28413	14.9383	0	34.6164	1.11494	0.0599861	0	17.4697	23.8899	0	38.5563	16.3254	0	0.948608	61.5061	35.3503	0.00281334	10.853	31.3449	22.0041	9.71837	19.8757	14.9203	21.2795	0	7.24524	61.8512
19	Wearing apparel	3.96774	29.9362	23.1567	15.3423	0	29.386	29.689	13.6016	0.34095	1.11369	0	29.3457	26.0009	30.2176	26.9778	29.8904	30	7.9578	26.4376	29.9545	0.0200033	11.2652	29.2347	29.6823	28.24	29.2347	29.3005	22.9679	0	29.7317	27.6264
20	Wood	0.000786781	1.19245	3.06858	14.2366	0	6.0997	0	0.318599	0.578547	0	0	0	7.17403	0	7.04305	15.0517	0	0.013423	1.32029	19.1793	0.00133514	3.23364	10.3028	9.61099	2.27729	10.3028	7.38624	7.43623	0	4.36527	3.71033
Next block shows tariffs (%) imposed by United Arab Emirates [elements: TRAD_COMM * REG]
		1	2	3	4	5	6	7	8	9	10	11	12	13	14	15	16	17	18	19	20	21	22	23	24	25	26	27	28	29	30	31
		Australia	Brazil	Canada	Central Asia	China (Mainland)	European Union	Hong Kong, China	India	Japan	Korea, Republic of	Malaysia	Mexico	Rest of Central America	Rest of East Asia	Rest of Europe	Rest of North Africa	Rest of North America	Rest of Oceania	Rest of South America	Rest of South Asia	Rest of Southeast Asia	Rest of Sub-Saharan Africa	Rest of the World	Rest of Western Asia	Russian Federation	Singapore	Switzerland	Taiwan	Thailand	United Arab Emirates	United States of America
1	Animal	0.799799	2.43324	3.94282	0.452697	4.59065	1.54873	0	0.20324	3.55108	2.94462	3.68313	2.88497	0.859642	0	4.45678	0.0033021	0	4.69306	0.187373	2.53899	1.33482	1.03434	0	0.0680447	1.14735	4.92371	4.50428	0.416636	4.088	0	1.30486
2	Beverages and tobacco	9.48329	137.655	101.61	5.44441	107.324	50.4456	99.9171	120.252	5.67929	99.7676	82.9276	5	94.3394	99.7385	43.6552	0.166619	73.1777	5.12282	104.282	95.6697	93.132	128.658	73.1777	33.3149	82.2719	73.1777	98.3589	36.0803	30.9358	0	72.5906
3	Cereals	0.0483632	0	0	0	1.86312	0.0189185	0	0.0194192	4.83271	0	0	0	0.286317	0	0.0120521	0.0495553	0	0.343275	0	0	0.0530839	0.291479	0	0.00734329	0	0	0	0	0.0929356	0	0
4	Chemical, rubber and plastic	2.36522	4.81735	3.6649	5	4.86422	3.50212	4.97309	4.53266	4.89398	4.56973	4.96129	4.81144	4.52714	4.9266	4.36538	0.0463724	0	2.90834	4.64412	4.3794	4.97231	4.21313	4.54066	0.461102	4.94925	5	1.72219	4.91166	4.98457	0	3.58758
5	Electricity	0	0	0	0	0	0.951087	0	0	0	0	0	0	0.0628948	0	2.37709	2.06931	0	0	0	0	0.0645518	4.89836	0	2.06308	0	0	0	0	0	0	0
6	Fishing	3.79623	0	0.133085	0	4.40137	0.914061	0	4.45596	1.92467	1.34089	0.116956	4.97977	0.420976	0	0.0298023	0.0056982	0	2.60429	0.0904441	0.0668645	2.64734	1.12882	0	0.052166	0.483871	4.8368	4.99434	2.11003	1.06072	0	0.857091
7	Food	2.73229	2.19747	4.34467	4.34307	4.38051	4.57208	4.45759	1.5839	4.71989	4.82805	4.8755	4.59965	1.78126	0	4.52439	0.0227213	0	4.80502	4.11108	0.531745	4.14491	3.51076	4.67963	0.817251	4.27191	4.54232	3.79288	4.85425	3.91681	0	4.54726
8	Forestry	0.600004	4.93174	5	4.25974	4.82855	4.71125	0	4.98787	4.97738	5	4.92612	0	4.47174	0	4.15498	1.9968	0	4.88956	3.03032	3.25174	4.20828	3.37059	0	1.46475	0	5	5	0	4.91498	0	4.98959
9	Leather	5	5	5	3.64422	5	5	5	5	5	5	5	5	4.84145	4.9529	4.96337	0.0417352	0	5	4.78362	5	4.99995	2.2508	5	2.70871	5	5	5	5	5	0	5
10	Machinery	2.54561	2.23306	2.78326	1.5583	3.79647	4.04269	4.98586	4.72825	1.54918	1.25628	4.96101	0.884104	3.80212	2.80769	4.15255	0.0534415	0	3.71772	4.1399	4.94032	4.1678	4.60922	3.94677	3.03577	4.96284	4.99669	4.47364	0.774252	2.40613	0	2.62902
11	Metals	4.66312	3.14463	1.07144	0.670624	4.96434	3.07194	0.00882149	1.65244	4.78789	4.96666	4.2294	2.79344	4.62513	4.79908	4.56995	0.00157356	0	4.79528	0.485861	0.718653	2.48108	2.20222	4.83054	1.30349	2.93865	1.99795	0.0740409	4.92043	4.65949	0	2.7131
12	Minerals	3.84398	4.96632	4.7888	0.848067	4.83308	1.57325	4.15298	3.4784	4.95812	4.99055	4.97929	4.92274	4.23887	0.351501	4.92978	0.131905	0	4.5949	3.74165	4.48685	4.42021	0.990343	4.92761	1.07443	0.406539	4.86333	0.984573	4.98921	4.75171	0	4.55161
13	Others	0	0	0	0	0	0	0	0	0	0	0	0	0	0	0	0	0	0	0	0	0	0	0	0	0	0	0	0	0	0	0
14	Paper	4.26289	4.99672	4.10432	1.82824	4.8003	4.08888	0.670683	4.14964	4.71128	4.33674	4.12008	4.13868	3.96317	0	4.9409	0.0192761	0	4.50521	4.55456	3.57389	4.91965	4.61646	4.6549	0.298989	4.98375	5	2.98634	4.42024	4.94771	0	2.82029
15	Road transport	0	0	0	0	0	0	0	0	0	0	0	0	0	0	0	0	0	0	0	0	0	0	0	0	0	0	0	0	0	0	0
16	Textiles	4.99359	4.84592	4.97628	4.92424	5	4.99989	4.99986	5.00001	4.9999	5.00001	4.99618	4.81923	4.74896	4.43091	4.97655	0.0926375	0	4.98844	4.45971	4.99986	4.99976	4.518	4.99806	3.29685	4.96308	4.99988	4.99902	5	5	0	5
17	Transport equipment	4.77843	2.30886	4.41862	4.99997	4.80045	3.86232	4.99966	4.77173	4.93641	4.26447	4.85981	4.98035	4.21842	4.23951	3.98589	0.0209212	0	4.86926	4.90471	4.61297	4.99299	4.90452	4.25273	1.25295	4.3126	4.40317	4.99862	4.93741	4.40491	0	3.68367
18	Vegetables, fruit and nuts	3.76023	0.817752	4.93181	3.33487	2.15069	1.02394	0	2.08526	3.14665	2.30062	4.47352	3.07146	0.181615	0	4.98056	0.00308752	0	0.173795	1.09608	0.851369	3.55194	1.02335	3.48524	0.718546	4.80599	4.98437	1.52221	3.77268	0.930774	0	3.01602
19	Wearing apparel	5	5	5	4.99998	5	5	5	5	5	5	5	5	4.99191	5.00001	5	0.0444055	0	5	4.85969	5	5	4.78616	5	4.10039	5	5	5	5	5	0	5
20	Wood	3.26	5	4.99917	4.99424	4.98037	4.99102	0	4.98056	4.50664	5	4.96461	5	2.28219	0	4.97849	0.0380993	0	4.99986	4.91228	4.9513	4.54986	3.50362	4.88372	1.91128	4.98885	5	4.99893	5	4.93262	0	4.93971
Next block shows tariffs (%) imposed by United States of America [elements: TRAD_COMM * REG]
		1	2	3	4	5	6	7	8	9	10	11	12	13	14	15	16	17	18	19	20	21	22	23	24	25	26	27	28	29	30	31
		Australia	Brazil	Canada	Central Asia	China (Mainland)	European Union	Hong Kong, China	India	Japan	Korea, Republic of	Malaysia	Mexico	Rest of Central America	Rest of East Asia	Rest of Europe	Rest of North Africa	Rest of North America	Rest of Oceania	Rest of South America	Rest of South Asia	Rest of Southeast Asia	Rest of Sub-Saharan Africa	Rest of the World	Rest of Western Asia	Russian Federation	Singapore	Switzerland	Taiwan	Thailand	United Arab Emirates	United States of America
1	Animal	0.000524521	0.48995	0	0.010407	0.43608	0.119317	0.4915	0.345063	0.831175	0.000274181	0.607896	0	0.046742	0	0.431108	0.134587	0	0.771725	0.440669	0.148952	0.428677	0.0143409	0.419164	0.233614	0.0522256	0	0.470078	0.246251	0.447202	0.0597477	0
2	Beverages and tobacco	0.709558	9.71628	0.0762343	0	4.82138	0.63585	7.18771	6.42563	2.9902	3.24059	6.96071	0	0.0908613	2.76254	0.963414	5.53967	0	1.69324	1.83691	8.12111	7.94272	0.672603	2.16634	1.41115	0.169265	0.223565	0.223351	5.9269	6.80741	5.42816	0
3	Cereals	0.024426	0.139141	0	0	0.316226	0.189173	0	0.955057	0.0221133	0	1.0996	0	0	0.481248	0.52458	0.200343	0	0.162339	0.196528	0.100183	0.003016	0	0.958443	0.08775	0.232244	0	0	0.970542	0.600851	0	0
4	Chemical, rubber and plastic	0.00146627	1.70352	0	0.226462	2.98543	1.35429	3.02452	0.506794	2.35023	1.02924	3.55074	0	0.215709	0.181484	1.32318	0.0269175	1.62686	0.954247	0.942171	0.406003	0.999558	0.519025	0.647652	0.242519	0.0329256	0	0.606036	3.02551	1.52423	1.20687	0
5	Electricity	0	0	0	0	0	0	0	0	0	0	0	0	0	0	0	0	0	0	0	0	0	0	0	0	0	0	0	0	0	0	0
6	Fishing	0	0	0	0	0.0393271	0.276637	0.0152349	0	0.263107	0.418055	0	0	0.0996232	0	0.0521898	0	0	0.158238	0.236058	0.000655651	0.0842452	0.0161052	0	0	0	0	0	0.376534	0	0	0
7	Food	0.475097	8.17103	1.39768	0.411153	2.6462	4.78089	3.58641	0.2882	2.83749	1.35846	1.37528	0.223398	3.8794	1.25387	1.44202	1.1593	3.07522	4.26468	1.35591	1.22602	1.33932	2.56393	2.67179	2.65698	0.319839	0.0176191	6.38551	3.30367	2.81131	2.25599	0
8	Forestry	0.00816584	0.0622988	0	0	0.435245	0.120926	0	0.0610352	0.450337	0	0.0941992	0	0.0144124	0	0.0678301	0.0159621	0	0.552416	0.00360012	0.15682	0.222421	0.0347257	0.172031	0.0527143	0.0390887	0	0.620806	0.485194	0.0489235	0	0
9	Leather	0.0551224	5.16318	0	9.31569	12.8537	7.14363	10.2481	6.05106	9.36451	0.309241	15.8678	0	0.13355	11.2561	8.23335	2.5368	13.8909	5.33686	1.88397	7.09279	13.0872	0.690782	5.66607	1.58836	13.0046	1.90206	5.38803	9.09488	9.03993	8.01651	0
10	Machinery	0	0.0553727	0	0.411797	0.978243	0.757778	2.36501	0.52048	0.787961	0.0102282	0.280571	0	0.160074	1.18383	0.496387	0.129807	0.259721	0.215483	0.226879	0.235629	0.199735	0.0185013	0.00993013	0.028646	0.0216961	0	0.78553	0.927758	0.504482	0.427938	0
11	Metals	1.19209e-05	0.375772	0	2.49983	2.16956	1.14638	2.63548	0.147057	1.51632	0.0576735	1.00749	0	0.0516295	1.46285	0.646853	0.0934601	0.0816345	0.4336	0.0608087	0.374711	0.841331	0.030899	0.264382	0.133479	0.359857	0	1.63901	1.87786	0.248575	1.28016	0
12	Minerals	0.00516176	0.550783	0	0.386941	3.9474	2.00452	3.08859	1.2096	1.76988	0.0287414	2.23458	0	0.0858545	0.076139	0.59613	0.480795	0.00603199	0.653398	0.112855	0.821626	0.275779	3.57628e-05	0.114059	0.0477672	0.641727	0	2.07292	2.20793	0.732565	0.0127435	0
13	Others	0	0	0	0	0	0	0	0	0	0	0	0	0	0	0	0	0	0	0	0	0	0	0	0	0	0	0	0	0	0	0
14	Paper	0.00038147	0	0	0.0462651	0.150394	0.100029	0.0220418	0.0555992	0.0177622	0.000107288	0.0013113	0	0.43993	0.463521	0.273311	0.030911	0	0.000548363	0.0352979	1.32087	0.01297	0.000286102	0	0.0631213	0.00026226	0	0.0400543	0.0621438	1.47151	0.178432	0
15	Road transport	0	0	0	0	0	0	0	0	0	0	0	0	0	0	0	0	0	0	0	0	0	0	0	0	0	0	0	0	0	0	0
16	Textiles	0.755858	1.81322	1.19209e-05	5.30683	6.81559	5.16015	5.47451	6.85319	5.1954	0.245798	7.70167	0	0.719023	4.53056	5.22909	2.89916	2.91399	4.012	0.559616	7.51427	6.51397	5.24085	0.456917	3.48296	6.29561	2.96348	4.80206	6.93791	6.10292	2.29868	0
17	Transport equipment	0.000119209	0.0389099	0	0.0271082	1.54859	0.458944	1.0491	0.0414968	0.552368	0.459874	0.842583	0	0.32115	3.12902	0.465071	0.126982	0.66061	1.14175	0.20287	0.152218	0.452447	0.00565052	0.253844	0.0442505	0.0288963	0	0.553465	2.08104	0.213587	0.238168	0
18	Vegetables, fruit and nuts	0.0358224	0.0155568	0.0194192	1.64632	0.916147	1.47183	2.91915	0.126672	0.932431	0.282609	0.0320435	0	0.490654	0	2.13796	0.614464	1.16854	0.496769	0.21832	0.847006	0.0160098	0.00203848	1.55797	1.06578	0.488281	0	1.14409	1.57959	0.128889	0.992417	0
19	Wearing apparel	5.80436	11.3195	0	12.8386	11.5423	10.6599	11.4897	11.5957	6.76014	0.0232458	12.9447	0	0.0990629	11.7965	9.96074	11.5525	0	5.43704	0.273979	11.5437	13.271	0.101507	8.95414	3.03937	9.69708	0	12.83	12.3654	12.8641	13.896	0
20	Wood	0.00157356	0.794089	0	0.35789	3.23153	1.2702	2.22456	0.108302	1.52304	1.83207	3.27793	0	0.393319	3.61669	0.842071	0.0585914	5.275	0.242627	0.0568509	1.37461	2.53654	0.0143766	0.242388	0.426972	0.0069499	0	1.50113	2.89533	0.0323415	2.22069	0
