# Supplementary material for: Carbon and health implications of trade restrictions
Source: Nat Commun. 2019 Oct 30;10:4947. doi: 10.1038/s41467-019-12890-3 (PMC6821914; doi:10.1038/s41467-019-12890-3)
Supplement: Supplementary file 5 — Supplementary Data 2 [file 41467_2019_12890_MOESM5_ESM.xlsx]

## Sheet: GFTT
Premature death due to long-term PM2.5 exposure in scenario GFTT.
Unit of population and premature mortality: thousand
Unit of PM2.5 concentration (population weighted): μg/m3
Region Name	Population	Total PM2.5 concentration (all natural + anthropgenic)	GEMM NCD and LRI			GEMM 5COD			IER			PM2.5 concentration (trade scenario-dependent SIOA, BC and POA)	GEMM NCD and LRI (trade scenario-dependent)			GEMM 5COD (trade scenario-dependent)			IER (trade scenario-dependent)
			Death	95% CI		Death	95% CI		Death	95% CI			Death	95% CI		Death	95% CI		Death	95% CI
China	1.37805e+06	40.72	1978.44	1188.97	2759.94	1352.31	584.769	2035.68	935	390.713	1512.96	15.46	751.72	451.75	1048.66	514.14	222.282	773.983	355.13	148.486	574.409
East Asia	25907.6	19.58	25.04	14.5427	35.4728	18.33	7.40166	28.5333	15.46	5.24882	26.7882	7.66	9.82	5.70423	13.91	7.24	2.90921	11.2831	6.08	2.08522	10.4763
Economies in Transition	290825	16.21	356.43	218.962	493.066	266.98	152.804	378.394	220.53	71.3272	391.013	5.32	131.73	80.8831	182.286	98.36	56.3455	139.452	82.96	26.2862	148.121
Janpan & Korea	167017	16.07	153.4	94.3428	212.112	73.68	34.0085	110.901	54.12	17.6216	97.4602	9.36	87.94	54.0868	121.597	42.16	19.444	63.4635	30.97	10.1051	55.7253
Latin America and Caribean	728277	8.45	186.34	114.17	258.2	89.72	46.6243	131.44	79.34	17.9178	163.958	2.57	53.92	33.0532	74.6903	25.68	13.3225	37.5839	22.1	5.46589	44.0989
Middle East and North Africa	484323	25.72	298.55	184.068	412.086	215.79	120.05	306.689	150.25	58.2503	247.035	3.53	42.13	25.9662	58.159	29.76	16.4162	42.4332	20.93	8.08348	34.4854
North America	33870	6.28	13	8.0072	17.973	5.67	2.94172	8.34817	5.05	0.839812	11.7832	3.74	7.82	4.82054	10.8096	3.45	1.78898	5.08236	3.1	0.551698	7.00869
Ocieania	32302.4	3.94	5.06	3.09397	7.01614	1.82	0.948099	2.67779	1.56	0.0552719	5.00036	0.69	0.91	0.554538	1.2605	0.32	0.165994	0.46703	0.27	-0.00544681	0.896635
South Asia	1.53634e+06	39.49	1715.88	936.39	2489.29	1352.41	613.29	2035.21	920.03	354.104	1509.7	7.91	346.5	189.05	502.734	274.16	123.928	412.937	187.28	71.8263	307.493
South-East Asia	597617	17.43	334.01	198.926	468.19	203.29	95.6981	303.5	158.8	52.6377	281.5	3.63	69.04	41.1435	96.7415	42.2	19.6709	63.065	32.19	11.1259	55.9627
Sub-Saharan Africa	956176	22.75	364.71	224.625	503.651	251.93	122.879	368.504	168.9	65.2634	282.577	0.65	13.52	8.30942	18.6883	8.71	4.23729	12.8204	6.21	2.18566	10.7477
United States	312083	8.99	192.53	116.754	268	99.09	50.8025	146.185	88.38	22.0279	172.501	4.67	100.16	60.7426	139.425	51.67	26.4916	76.228	46.09	11.6135	89.5257
Western Europe	499056	17.29	594.01	347.887	838.721	314.07	155.034	465.993	235.42	78.3568	413.569	7.77	266.86	156.288	376.799	143.4	70.9435	212.623	106.94	35.7001	187.454
													-751.72	299.97	296.935
													-9.82	4.11577	4.09003
													-131.73	50.8469	50.5558
													-87.94	33.8532	33.6566
													-53.92	20.8668	20.7703
													-42.13	16.1638	16.029
													-7.82	2.99946	2.98958
													-0.91	0.355462	0.350504
													-346.5	157.45	156.234
													-69.04	27.8965	27.7015
													-13.52	5.21058	5.16835
													-100.16	39.4174	39.2645
													-266.86	110.572	109.939

## Sheet: GFT
Premature death due to long-term PM2.5 exposure in scenario GFT.
Unit of population and premature mortality: thousand
Unit of PM2.5 concentration (population weighted): μg/m3
Region Name	Population	Total PM2.5 concentration (all natural + anthropgenic)	GEMM NCD and LRI			GEMM 5COD			IER			PM2.5 concentration (trade scenario-dependent SIOA, BC and POA)	GEMM NCD and LRI (trade scenario-dependent)			GEMM 5COD (trade scenario-dependent)			IER (trade scenario-dependent)
			Death	95% CI		Death	95% CI		Death	95% CI			Death	95% CI		Death	95% CI		Death	95% CI
China	1.37805e+06	47.83	2168.55	1305.3	3022.42	1474.98	636.788	2213.04	999.88	431.513	1601.25	22.57	1023.56	616.107	1426.58	696.37	300.608	1044.82	471.73	203.646	755.334
East Asia	25907.6	23.99	28.78	16.742	40.7332	21.7	8.67354	33.6847	17.15	6.21795	28.9781	12.07	14.49	8.43046	20.5071	10.99	4.36965	17.0659	8.64	3.1554	14.5508
Economies in Transition	290825	18.98	403.03	247.836	557.184	306.76	174.625	435.084	239.37	82.3566	413.612	8.09	188.6	115.93	260.801	143.47	81.6752	203.577	113.41	38.5547	196.672
Janpan & Korea	167017	19.16	171.87	105.82	237.492	85.39	39.2877	128.12	59.56	20.966	103.943	12.45	109.42	67.3768	151.187	54.26	24.9374	81.4121	37.8	13.3698	65.8733
Latin America and Caribean	728277	10.09	214.56	131.584	297.122	107.02	55.337	156.654	91.01	23.9567	178.794	4.2	85.12	52.2358	117.827	42.39	21.8629	61.9942	34.89	9.98648	65.9122
Middle East and North Africa	484323	28.02	316.32	195.165	436.418	228.12	126.566	324.126	155.62	61.704	254.249	5.83	66.85	41.2429	92.2354	47.33	26.037	67.4331	32.37	12.8752	52.8688
North America	33870	6.83	14.23	8.7676	19.6677	6.36	3.29229	9.36323	5.68	1.11045	12.6128	4.3	8.99	5.54322	12.4269	4.06	2.09963	5.97735	3.64	0.753364	7.89613
Ocieania	32302.4	4.2	5.66	3.46393	7.84621	2.07	1.082	3.04393	1.83	0.152635	5.49225	0.95	1.33	0.812031	1.84302	0.47	0.244917	0.695083	0.42	0.0238767	1.28169
South Asia	1.53634e+06	55.48	2067.46	1131.92	2994.6	1581.53	716.695	2369.32	1048.57	430.747	1695.98	23.89	890.78	487.692	1290.25	682.85	308.526	1023.49	453.31	186.411	732.782
South-East Asia	597617	20.45	372.26	221.998	521.411	228.92	107.273	341.102	171.97	60.5079	298.126	6.65	119.59	71.3629	167.444	73.36	34.0534	109.38	53.88	19.7068	91.6941
Sub-Saharan Africa	956176	23.76	380.21	234.256	524.943	263.35	128.334	384.945	174.63	68.9159	289.52	1.66	34.49	21.2245	47.653	22.29	10.7825	32.7818	15.45	5.72893	26.219
United States	312083	9.4	199.89	121.248	278.217	104.11	53.2967	153.584	91.81	24.041	176.822	5.09	108.19	65.6269	150.581	56.47	28.9044	83.31	49.78	13.1356	95.4896
Western Europe	499056	17.94	610.43	357.592	861.783	325.11	160.358	482.235	240.53	81.3216	420.041	8.42	287.1	168.183	405.322	155.79	77.0868	230.888	114.75	38.9137	199.94

## Sheet: ATR
Premature death due to long-term PM2.5 exposure in scenario ATR.
Unit of population and premature mortality: thousand
Unit of PM2.5 concentration (population weighted): μg/m3
Region Name	Population	Total PM2.5 concentration (all natural + anthropgenic)	GEMM NCD and LRI			GEMM 5COD			IER			PM2.5 concentration (trade scenario-dependent SIOA, BC and POA)	GEMM NCD and LRI (trade scenario-dependent)			GEMM 5COD (trade scenario-dependent)			IER (trade scenario-dependent)
			Death	95% CI		Death	95% CI		Death	95% CI			Death	95% CI		Death	95% CI		Death	95% CI
China	1.37805e+06	47.56	2161.8	1638.96	2669.13	1470.72	776.336	2041.4	997.56	525.786	1508.55	22.29	1013.88	768.673	1251.81	689.94	364.145	957.669	467.65	246.562	707.056
East Asia	25907.6	23.77	28.61	20.7767	36.313	21.54	10.554	31.2973	17.07	7.60272	27.576	11.86	14.27	10.3654	18.116	10.81	5.27251	15.7236	8.53	3.82923	13.7167
Economies in Transition	290825	18.89	401.53	313.293	487.933	305.49	216.18	389.123	238.8	101.399	395.679	8	186.78	145.647	227.078	142.01	100.501	181.028	112.48	47.2287	187.18
Janpan & Korea	167017	18.81	169.87	132.757	206.249	84.13	47.3323	116.821	58.98	25.4447	99.1371	12.1	107.12	83.7269	130.041	52.95	29.7521	73.5281	37.09	16.0553	62.2407
Latin America and Caribean	728277	10.03	213.54	165.994	260.372	106.4	67.5707	142.494	90.62	30.1935	173.497	4.14	83.99	65.3417	102.328	41.76	26.4563	55.8605	34.43	12.35	63.1685
Middle East and North Africa	484323	27.97	315.95	247.675	382.349	227.87	156.476	291.153	155.51	75.5421	240.963	5.78	66.35	52.0071	80.2962	46.98	31.9524	60.2926	32.14	15.6623	49.7866
North America	33870	6.79	14.15	11.075	17.1899	6.31	4.01421	8.52925	5.64	1.45865	12.3357	4.26	8.91	6.97385	10.8286	4.02	2.54932	5.43326	3.6	0.973182	7.68718
Ocieania	32302.4	4.19	5.63	4.36789	6.89211	2.06	1.32034	2.78076	1.83	0.255623	5.42627	0.94	1.31	1.01744	1.60256	0.47	0.300966	0.629601	0.42	0.0468062	1.26141
South Asia	1.53634e+06	55.07	2059.86	1393.02	2714.96	1576.84	873.337	2184.04	1045.74	525.213	1600.78	23.48	878.92	594.384	1158.46	674.28	372.331	934.562	447.74	225.088	684.917
South-East Asia	597617	20.35	371.06	277.964	462.372	228.12	130.716	313.56	171.57	74.391	285.327	6.55	118.02	88.4833	146.959	72.38	41.0841	99.5812	53.22	23.9277	86.6194
Sub-Saharan Africa	956176	23.74	379.77	297.122	460.254	263.04	156.902	351.543	174.47	84.36	275.214	1.63	33.91	26.4897	41.1651	21.92	12.9806	29.5537	15.2	6.91968	24.6635
United States	312083	9.35	199.04	152.443	245.105	103.52	65.0492	140.243	91.43	30.3428	171.273	5.04	107.26	82.1527	132.077	55.9	35.1154	75.7318	49.36	16.4963	92.0667
Western Europe	499056	17.87	608.76	445.895	769.323	324.04	195.752	442.48	240.02	100.312	402.524	8.35	285.06	208.793	360.247	154.6	93.7022	210.844	114.01	47.7778	190.718

## Sheet: TW1
Premature death due to long-term PM2.5 exposure in scenario TW1.
Unit of population and premature mortality: thousand
Unit of PM2.5 concentration (population weighted): μg/m3
Region Name	Population	Total PM2.5 concentration (all natural + anthropgenic)	GEMM NCD and LRI			GEMM 5COD			IER			PM2.5 concentration (trade scenario-dependent SIOA, BC and POA)	GEMM NCD and LRI (trade scenario-dependent)			GEMM 5COD (trade scenario-dependent)			IER (trade scenario-dependent)
			Death	95% CI		Death	95% CI		Death	95% CI			Death	95% CI		Death	95% CI		Death	95% CI
China	1.37805e+06	47.51	2160.57	1300.41	3011.41	1469.95	634.643	2205.81	997.14	429.766	1597.5	22.24	1012.1	609.166	1410.67	688.77	297.336	1033.57	466.9	201.299	747.896
East Asia	25907.6	23.76	28.59	16.6296	40.4655	21.53	8.61387	33.4271	17.07	6.17194	28.8732	11.84	14.26	8.29603	20.1816	10.8	4.29472	16.7758	8.52	3.10252	14.3558
Economies in Transition	290825	18.89	401.58	246.937	555.188	305.53	173.95	433.329	238.82	82.0224	412.931	8	186.84	114.846	258.37	142.06	80.8874	201.576	112.51	38.18	195.259
Janpan & Korea	167017	18.8	169.82	104.543	234.673	84.1	38.7065	126.227	58.96	20.5991	103.234	12.09	107.05	65.9135	147.925	52.91	24.3244	79.4233	37.07	12.9983	64.8092
Latin America and Caribean	728277	10.03	213.51	130.937	295.679	106.38	55.0128	155.719	90.61	23.7343	178.29	4.14	83.95	51.5138	116.214	41.75	21.5315	61.0595	34.42	9.80314	65.1413
Middle East and North Africa	484323	27.97	315.97	194.947	435.935	227.88	126.44	323.785	155.51	61.6397	254.102	5.78	66.36	40.9415	91.5614	46.99	25.8494	66.9411	32.15	12.7797	52.516
North America	33870	6.78	14.13	8.70642	19.5338	6.3	3.26054	9.27496	5.63	1.09465	12.5583	4.25	8.89	5.48205	12.293	4	2.06789	5.8962	3.6	0.737104	7.83318
Ocieania	32302.4	4.2	5.64	3.44977	7.82034	2.06	1.07437	3.03153	1.83	0.152635	5.47253	0.94	1.31	0.802849	1.82215	0.47	0.244917	0.688088	0.42	0.0238767	1.27183
South Asia	1.53634e+06	55.08	2060.04	1127.78	2983.95	1576.96	714.597	2362.71	1045.81	429.092	1691.93	23.49	879.21	481.321	1273.54	674.49	304.725	1011.06	447.88	183.945	724.181
South-East Asia	597617	20.35	371.03	221.255	519.698	228.1	106.904	339.908	171.56	60.2634	297.591	6.55	117.97	70.3955	165.18	72.35	33.592	107.885	53.21	19.4293	90.591
Sub-Saharan Africa	956176	23.74	379.78	233.992	524.352	263.05	128.191	384.509	174.48	68.8192	289.336	1.63	33.92	20.8767	46.87	21.92	10.608	32.2382	15.21	5.62542	25.8258
United States	312083	9.33	198.68	120.51	276.535	103.27	52.8809	152.348	91.27	23.756	176.157	5.02	106.87	64.8216	148.747	55.66	28.497	82.1114	49.19	12.906	94.5544
Western Europe	499056	17.87	608.75	356.595	859.42	324.03	159.844	480.642	240.02	81.0253	419.376	8.35	285.04	166.968	402.418	154.59	76.4988	229.109	114.01	38.6009	198.759

## Sheet: TW2
Premature death due to long-term PM2.5 exposure in scenario TW2.
Unit of population and premature mortality: thousand
Unit of PM2.5 concentration (population weighted): μg/m3
Region Name	Population	Total PM2.5 concentration (all natural + anthropgenic)	GEMM NCD and LRI			GEMM 5COD			IER			PM2.5 concentration (trade scenario-dependent SIOA, BC and POA)	GEMM NCD and LRI (trade scenario-dependent)			GEMM 5COD (trade scenario-dependent)			IER (trade scenario-dependent)
			Death	95% CI		Death	95% CI		Death	95% CI			Death	95% CI		Death	95% CI		Death	95% CI
China	1.37805e+06	47.49	2160.12	1300.13	3010.79	1469.67	634.519	2205.41	996.98	429.665	1597.28	22.23	1011.45	608.774	1409.76	688.33	297.151	1032.93	466.63	201.16	747.48
East Asia	25907.6	23.75	28.59	16.6296	40.4655	21.52	8.60624	33.4145	17.06	6.17223	28.8695	11.83	14.25	8.28944	20.1681	10.79	4.29488	16.7633	8.51	3.10281	14.3521
Economies in Transition	290825	18.89	401.64	246.974	555.271	305.59	173.982	433.411	238.84	82.039	412.963	8.01	186.92	114.892	258.479	142.12	80.9252	201.658	112.55	38.1959	195.323
Janpan & Korea	167017	18.79	169.79	104.527	234.638	84.08	38.6985	126.209	58.96	20.5906	103.225	12.08	107.03	65.8994	147.894	52.9	24.3165	79.4036	37.06	12.9986	64.7977
Latin America and Caribean	728277	10.03	213.51	130.937	295.674	106.38	55.0128	155.719	90.61	23.7343	178.29	4.14	83.95	51.5138	116.209	41.75	21.5315	61.0595	34.42	9.80314	65.1413
Middle East and North Africa	484323	27.98	315.99	194.961	435.966	227.89	126.447	323.803	155.52	61.6395	254.114	5.78	66.39	40.9625	91.605	47.01	25.8643	66.9725	32.16	12.7878	52.5363
North America	33870	6.77	14.11	8.69717	19.508	6.29	3.25284	9.26261	5.62	1.08602	12.5474	4.24	8.88	5.46997	12.2703	3.99	2.06742	5.88386	3.59	0.728496	7.81264
Ocieania	32302.4	4.2	5.64	3.44977	7.82034	2.06	1.07437	3.03153	1.83	0.152635	5.47253	0.94	1.31	0.802849	1.82215	0.47	0.244917	0.688088	0.42	0.0238767	1.27183
South Asia	1.53634e+06	55.09	2060.23	1127.88	2984.22	1577.07	714.653	2362.87	1045.88	429.135	1692.03	23.5	879.5	481.48	1273.95	674.7	304.822	1011.37	448.01	184.008	724.393
South-East Asia	597617	20.36	371.11	221.305	519.813	228.16	106.927	339.991	171.58	60.2793	297.623	6.55	118.08	70.4611	165.335	72.42	33.6228	107.994	53.25	19.4446	90.6727
Sub-Saharan Africa	956176	23.74	379.79	233.999	524.369	263.05	128.191	384.516	174.48	68.8192	289.344	1.63	33.94	20.886	46.896	21.93	10.6158	32.2576	15.21	5.63385	25.8346
United States	312083	9.31	198.31	120.28	276.02	103.01	52.755	151.968	91.1	23.6664	175.947	5	106.45	64.5671	148.166	55.4	28.3712	81.7382	49	12.8262	94.2564
Western Europe	499056	17.87	608.71	356.572	859.367	324.01	159.836	480.61	240	81.0177	419.361	8.35	285	166.946	402.36	154.57	76.491	229.077	113.99	38.5933	198.736

## Sheet: GTB
Premature death due to long-term PM2.5 exposure in scenario GTB.
Unit of population and premature mortality: thousand
Unit of PM2.5 concentration (population weighted): μg/m3
Region Name	Population	Total PM2.5 concentration (all natural + anthropgenic)	GEMM NCD and LRI			GEMM 5COD			IER			PM2.5 concentration (trade scenario-dependent SIOA, BC and POA)	GEMM NCD and LRI (trade scenario-dependent)			GEMM 5COD (trade scenario-dependent)			IER(trade scenario-dependent)
			Death	95% CI		Death	95% CI		Death	95% CI			Death	95% CI		Death	95% CI		Death	95% CI
China	1.37805e+06	46.9	2145.3	1291.05	2990.34	1460.29	630.522	2191.9	991.9	426.442	1590.37	21.64	990.25	595.937	1380.31	674.24	291.086	1012.05	457.66	196.821	733.668
East Asia	25907.6	23.29	28.21	16.4092	39.9343	21.19	8.47896	32.9045	16.9	6.07209	28.6599	11.37	13.79	8.02057	19.5212	10.41	4.15281	16.1831	8.27	2.99704	13.9788
Economies in Transition	290825	18.52	395.5	243.165	546.828	300.38	171.134	425.988	236.47	80.5614	410.116	7.63	179.47	110.301	248.203	136.18	77.603	193.211	108.73	36.5575	189.356
Janpan & Korea	167017	17.71	163.24	100.46	225.638	79.92	36.8194	120.086	57.03	19.4065	100.917	11	99.5	61.2376	137.524	48.59	22.3658	73.0221	34.68	11.8373	61.3089
Latin America and Caribean	728277	9.84	210.5	129.079	291.531	104.53	54.0793	153.03	89.43	23.0391	176.831	3.95	80.59	49.4483	111.569	39.92	20.599	58.388	33.07	9.25927	62.9153
Middle East and North Africa	484323	27.86	315.06	194.38	434.692	227.25	126.108	322.9	155.24	61.4622	253.741	5.67	65.11	40.168	89.8393	46.1	25.3703	65.6843	31.58	12.5414	51.6063
North America	33870	6.38	13.27	8.17934	18.3458	5.81	3.01337	8.55649	5.2	0.850682	11.9942	3.85	8.06	4.96636	11.1437	3.56	1.84476	5.24655	3.22	0.564085	7.21643
Ocieania	32302.4	4.13	5.49	3.35853	7.6116	2	1.0428	2.94309	1.76	0.109836	5.35916	0.87	1.21	0.737019	1.67799	0.43	0.221486	0.63144	0.38	0.00732984	1.17043
South Asia	1.53634e+06	54.26	2044.66	1119.2	2961.87	1567.43	710.233	2348.91	1040.09	425.656	1683.55	22.68	855.31	468.169	1239	657.14	296.868	985.277	436.63	178.852	706.377
South-East Asia	597617	20.02	366.95	218.796	514.027	225.37	105.658	335.912	170.16	59.4268	295.83	6.21	112.65	67.2089	157.74	69.01	32.0323	102.94	50.93	18.4974	86.8845
Sub-Saharan Africa	956176	23.69	379.03	233.523	523.325	262.51	127.938	383.733	174.21	68.6502	289.01	1.58	32.93	20.2628	45.4993	21.28	10.299	31.2963	14.78	5.45928	25.124
United States	312083	8.97	192.3	116.617	267.686	98.89	50.7079	145.887	88.36	21.9844	172.451	4.65	99.9	60.5805	139.062	51.43	26.3738	75.8797	46	11.52	89.4709
Western Europe	499056	17.72	604.99	354.373	854.139	321.57	158.672	477.02	238.86	80.363	417.898	8.19	280.45	164.268	395.951	151.85	75.1637	225.063	112.31	37.892	196.069

## Sheet: Baseline mortality
Baseline mortality of each disease in each region.
Data source: http://www.healthdata.org/gbd/
Unit: Thousands
Region Name	Population	LRI			Lung Cancer			IHD			Stroke			COPD			NCD
		Death	95% CI		Death	95% CI		Death	95% CI		Death	95% CI		Death	95% CI		Death	95% CI
Australia	20069.5	3.4	2.56	4.41	7.09	6.12	8.13	22.48	20.44	24.56	10.44	8.49	12.53	6.75	5.79	7.89	117.65	114.23	121.34
Brazil	194501	56.32	49.54	63.21	27.01	25.47	28.64	163.43	155.76	171.19	95.19	86.7	103.32	55.89	52.99	59.05	850.77	830.18	873.56
Canada	33870	8.39	6.24	11.09	20.28	17.59	23.31	46.21	41.78	50.8	17.16	13.85	20.86	12.12	10.34	14.16	226.3	220.47	232.41
Central Asia	69373.8	6.94	5.23	9.02	6.09	4.97	7.43	151.77	137.2	169.65	52.26	43.32	62.45	11.37	9.37	13.68	358.74	334	385.59
China (Mainland)	1.35592e+06	134.75	114.32	168.82	569.79	542.69	598.44	1649.76	1590.31	1709.23	1759.27	1659.05	1856.67	855.28	808.52	963.42	8290.06	8114.14	8469.54
European Union	490917	145.86	114.22	182.72	271.84	237.86	309.49	1012.27	920.66	1115.15	425.09	350.43	508.42	209.76	183.89	240.04	4453.63	4276.8	4631.77
Hong Kong, China*	7195	0	0	0	0	0	0	0	0	0	0	0	0	0	0	0	0	0	0
India	1.26108e+06	304.58	223.86	356.12	63.23	57.81	69.26	1598.19	1486.21	1689.1	653.11	580.29	729.86	774.17	682.85	876.67	5403.17	5022.88	5685.02
Japan	120188	84.15	72.29	96.71	65.3	62.08	68.57	145.33	138.21	150.78	107.91	95.67	119.7	28.99	26.54	33.51	1027.05	1008.07	1046.58
Korea, Republic of	46829.5	8.54	5.62	12.01	17.69	13.73	22.37	26.34	20.93	32.87	29.49	22.43	37.6	7.36	5.6	9.35	226.01	188.62	267.81
Malaysia	27886.8	10.39	5.97	14.41	3.61	2.88	4.48	26.89	23.76	30.25	10.82	8.63	13.27	3.76	2.89	4.84	83.91	78.57	89.9
Mexico	118315	13.8	12.1	15.63	9.44	8.99	9.92	90.39	85.43	94.37	26.15	23.33	28.99	25.63	24.14	27.21	470.57	459.14	482.99
Rest of Central America	78773.5	15.8	11.49	21.07	7.72	6.22	9.5	66.29	56.01	77.7	29.02	22.49	36.6	10.87	8.39	13.69	277.79	244.68	312.8
Rest of East Asia	25907.6	2.97	1.9	4.53	13.63	10.45	17.42	29.51	23.71	35.54	39.81	31.86	48.66	23.35	18.12	30.12	167.98	155.19	179.75
Rest of Europe	80461.2	10.69	7.89	14.3	31.7	26.2	38.04	444.75	411.21	482.66	140.96	117.09	168.66	22.37	18.7	26.61	956.19	901.91	1015.73
Rest of North Africa	165980	20.95	12.72	33.38	10.9	8.06	14.4	216.26	183.41	249.74	76.82	57.52	99.51	21.76	15.98	28.78	618.64	567	671.42
Rest of North America*	0	0	0	0	0	0	0	0	0	0	0	0	0	0	0	0	0	0	0
Rest of Oceania	12232.9	2.34	1.57	3.43	1.72	1.41	2.12	11.3	9.37	13.54	6.39	4.82	8.25	4.75	3.41	6.24	52.16	46	59.01
Rest of South America	336687	70.62	53.36	90.8	43.96	35.63	53.58	275.38	241.83	311.03	169.8	137.27	206.05	103.72	83.55	123.99	1228.94	1133.89	1328.48
Rest of South Asia	275256	32.5	22.41	45.4	18.24	12.99	25.29	356.47	302.13	415.9	164.93	126.41	209.77	84.66	63.94	108.39	1092.37	964.28	1230.97
Rest of Southeast Asia	499033	84.69	63.57	109.3	66.94	52.43	83.69	414.6	368.23	466.29	377.59	319.08	443.23	102.13	77.39	128.79	1979.45	1830.81	2138.13
Rest of Sub-Saharan Africa	956176	277.49	189.21	391.72	32.14	24.68	41.31	403.18	320.11	498.6	302.62	224.69	394.26	94.85	68.8	126.37	2109.07	1793.25	2440.96
Rest of the World*	0	0	0	0	0	0	0	0	0	0	0	0	0	0	0	0	0	0	0
Rest of Western Asia	312135	28.83	19.47	40.45	43.48	34.51	54.26	349.04	297.86	406.33	123.28	95.81	155.52	47.85	36.57	61.06	1073.51	950	1209.51
Russian Federation	140990	35.29	26.48	46.1	51.6	41.76	62.71	639.08	570.8	711.62	326.6	278.19	380.44	32.53	26.91	38.86	1661.53	1505.28	1820.76
Singapore	2990.94	0	0	0	0	0	0	0	0	0	0	0	0	0	0	0	0	0	0
Switzerland	8138.74	1.91	1.38	2.55	3.86	3.31	4.48	14.22	12.53	16.27	4.81	3.68	6.11	2.8	2.39	3.27	66.08	62.19	69.74
Taiwan	22131.5	1.58	1.34	1.97	6.67	6.36	7.01	19.3	18.61	19.99	20.59	19.43	21.73	10.02	9.47	11.29	97.04	94.99	99.12
Thailand	67706.9	32	15.53	44.64	19.32	15.64	24.41	43.93	36.91	52.72	35.01	28.02	42.96	18.86	15.08	23.58	313.52	288.68	340.64
United Arab Emirates	6208	0.23	0.13	0.4	0.18	0.13	0.25	2.93	2.21	3.87	1.24	0.86	1.75	0.39	0.25	0.6	8.94	7.11	11.11
United States	312083	90.04	80.28	100.58	179.32	173.42	185.12	509.64	495.67	523.99	167.25	151.48	183.51	155.71	149.42	164.53	2295.89	2268.81	2323.34
SUM	7.04904e+06	1485.05	1120.68	1884.77	1592.75	1433.39	1773.63	8728.94	7971.29	9523.74	5173.61	4510.89	5900.68	2727.7	2411.29	3145.99	35507	33461.2	37538
* GBD dose not provide population and baseline mortality data in this region. HK population data is taken from United Nations.

## Sheet: Comparison
Comparison the results in this study and results from Burnett et al., 2018
* These dataset is downloaded from GBD website (https://gbd2016.healthdata.org/gbd-search/) and regridded.
** These dataset is country-based, from Global Burden of Disease Study 2015 mortality results (https://http://vizhub.healthdata.org/gbd-compare/)。
Unit: thousand
Disease	Baseline mortality in Burnett et al., 2018	Baseline mortality in this study*	Premature death in Burnett et al., 2018 (GEMM)			Premature death in ATR (GEMM)			Premature death from GBD 2015 (IER)**	Premature death in ATR (IER)
			Death	95% CI		Death	95% CI			Death	95% CI
COPD	3163	2728	1040	541	1427	703	282	1035	862	666	373	976
IHD	8875	8729	2980	2761	3188	2181	1904	2442	1516	1384	709	2149
LRI	1914	1485	877	504	1127	592	334	773	672	305	194	431
Lung cancer	1719	1593	487	310	634	377	170	542	282	234	140	338
Stroke	6268	5173	1505	933	2634	861	256	1357	895	699	309	1173
NCD + LRI	40310	36990	8915	7454	10294	6920	5704	8075	/	/	/	/
