# Supplementary material for: Carbon and health implications of trade restrictions
Source: Nat Commun. 2019 Oct 30;10:4947. doi: 10.1038/s41467-019-12890-3 (PMC6821914; doi:10.1038/s41467-019-12890-3)
Supplement: Supplementary file 6 — Supplementary Data 3 [file 41467_2019_12890_MOESM6_ESM.xlsx]

## Sheet: SI Figure 3a
GTAP_Region_Number(141)	GTAP_Region_Name(141)	GTAP_Region_Code(141)	This study_Region_Name(31)	This study_Region_Number(31)
4	Australia	aus	Australia	1
14	Brazil	bra	Brazil	2
20	Canada	can	Canada	3
58	Kazakhstan	kaz	Central Asia	4
62	Kyrgyzstan	kgz	Central Asia	4
99	Rest of Former Soviet Union	xsu	Central Asia	4
125	Tajikistan	tjk	Central Asia	4
24	China	chn	China (Mainland)	5
5	Austria	aut	European Union	6
10	Belgium	bel	European Union	6
16	Bulgaria	bgr	European Union	6
28	Croatia	hrv	European Union	6
29	Cyprus	cyp	European Union	6
30	CzechRepublic	cze	European Union	6
31	Denmark	dnk	European Union	6
36	Estonia	est	European Union	6
38	Finland	fin	European Union	6
39	France	fra	European Union	6
41	Germany	deu	European Union	6
43	Greece	grc	European Union	6
48	Hungary	hun	European Union	6
52	Ireland	irl	European Union	6
54	Italy	ita	European Union	6
64	Latvia	lva	European Union	6
65	Lithuania	ltu	European Union	6
66	Luxembourg	lux	European Union	6
70	Malta	mlt	European Union	6
78	Netherlands	nld	European Union	6
89	Poland	pol	European Union	6
90	Portugal	prt	European Union	6
110	Romania	rou	European Union	6
116	Slovakia	svk	European Union	6
117	Slovenia	svn	European Union	6
120	Spain	esp	European Union	6
122	Sweden	swe	European Union	6
135	United Kingdom	gbr	European Union	6
47	Hong Kong, China	hkg	Hong Kong, China	7
49	India	ind	India	8
56	Japan	jpn	Japan	9
60	Korea, Republic of	kor	Korea, Republic of	10
69	Malaysia	mys	Malaysia	11
72	Mexico	mex	Mexico	12
21	Caribbean	xcb	Rest of Central America	13
26	Costa Rica	cri	Rest of Central America	13
32	Dominican Republic	dom	Rest of Central America	13
35	El Salvador	slv	Rest of Central America	13
44	Guatemala	gtm	Rest of Central America	13
46	Honduras	hnd	Rest of Central America	13
55	Jamaica	jam	Rest of Central America	13
80	Nicaragua	nic	Rest of Central America	13
85	Panama	pan	Rest of Central America	13
91	Puerto Rico	pri	Rest of Central America	13
93	Rest of Central America	xca	Rest of Central America	13
129	Trinidad and Tobago	tto	Rest of Central America	13
73	Mongolia	mng	Rest of East Asia	14
94	Rest of East Asia	xea	Rest of East Asia	14
1	Albania	alb	Rest of Europe	15
9	Belarus	blr	Rest of Europe	15
82	Norway	nor	Rest of Europe	15
96	Rest of Eastern Europe	xee	Rest of Europe	15
97	Rest of EFTA	xef	Rest of Europe	15
98	Rest of Europe	xer	Rest of Europe	15
133	Ukraine	ukr	Rest of Europe	15
34	Egypt	egy	Rest of North Africa	16
74	Morocco	mar	Rest of North Africa	16
100	Rest of North Africa	xnf	Rest of North Africa	16
130	Tunisia	tun	Rest of North Africa	16
101	Rest of North America	xna	Rest of North America	17
79	New Zealand	nzl	Rest of Oceania	18
102	Rest of Oceania	xoc	Rest of Oceania	18
2	Argentina	arg	Rest of South America	19
12	Bolivia	bol	Rest of South America	19
23	Chile	chl	Rest of South America	19
25	Colombia	col	Rest of South America	19
33	Ecuador	ecu	Rest of South America	19
86	Paraguay	pry	Rest of South America	19
87	Peru	per	Rest of South America	19
104	Rest of South America	xsm	Rest of South America	19
137	Uruguay	ury	Rest of South America	19
138	Venezuela	ven	Rest of South America	19
8	Bangladesh	bgd	Rest of South Asia	20
77	Nepal	npl	Rest of South Asia	20
84	Pakistan	pak	Rest of South Asia	20
105	Rest of South Asia	xsa	Rest of South Asia	20
121	Sri Lanka	lka	Rest of South Asia	20
15	Brunei Darussalam	brn	Rest of Southeast Asia	21
18	Cambodia	khm	Rest of Southeast Asia	21
50	Indonesia	idn	Rest of Southeast Asia	21
63	Lao People's Democratic Republic	lao	Rest of Southeast Asia	21
88	Philippines	phl	Rest of Southeast Asia	21
106	Rest of Southeast Asia	xse	Rest of Southeast Asia	21
139	Viet Nam	vnm	Rest of Southeast Asia	21
11	Benin	ben	Rest of Sub-Saharan Africa	22
13	Botswana	bwa	Rest of Sub-Saharan Africa	22
17	Burkina Faso	bfa	Rest of Sub-Saharan Africa	22
19	Cameroon	cmr	Rest of Sub-Saharan Africa	22
22	Central Africa	xcf	Rest of Sub-Saharan Africa	22
27	Cote d'Ivoire	civ	Rest of Sub-Saharan Africa	22
37	Ethiopia	eth	Rest of Sub-Saharan Africa	22
42	Ghana	gha	Rest of Sub-Saharan Africa	22
45	Guinea	gin	Rest of Sub-Saharan Africa	22
59	Kenya	ken	Rest of Sub-Saharan Africa	22
67	Madagascar	mdg	Rest of Sub-Saharan Africa	22
68	Malawi	mwi	Rest of Sub-Saharan Africa	22
71	Mauritius	mus	Rest of Sub-Saharan Africa	22
75	Mozambique	moz	Rest of Sub-Saharan Africa	22
76	Namibia	nam	Rest of Sub-Saharan Africa	22
81	Nigeria	nga	Rest of Sub-Saharan Africa	22
95	Rest of Eastern Africa	xec	Rest of Sub-Saharan Africa	22
103	Rest of South African Customs Union	xsc	Rest of Sub-Saharan Africa	22
108	Rest of Western Africa	xwf	Rest of Sub-Saharan Africa	22
112	Rwanda	rwa	Rest of Sub-Saharan Africa	22
114	Senegal	sen	Rest of Sub-Saharan Africa	22
118	South Africa	zaf	Rest of Sub-Saharan Africa	22
119	South Central Africa	xac	Rest of Sub-Saharan Africa	22
126	Tanzania United Republic of	tza	Rest of Sub-Saharan Africa	22
128	Togo	tgo	Rest of Sub-Saharan Africa	22
132	Uganda	uga	Rest of Sub-Saharan Africa	22
140	Zambia	zmb	Rest of Sub-Saharan Africa	22
141	Zimbabwe	zwe	Rest of Sub-Saharan Africa	22
107	Rest of the World	xtw	Rest of the World	23
3	Armenia	arm	Rest of Western Asia	24
6	Azerbaijan	aze	Rest of Western Asia	24
7	Bahrain	bhr	Rest of Western Asia	24
40	Georgia	geo	Rest of Western Asia	24
51	Iran Islamic Republic of	irn	Rest of Western Asia	24
53	Israel	isr	Rest of Western Asia	24
57	Jordan	jor	Rest of Western Asia	24
61	Kuwait	kwt	Rest of Western Asia	24
83	Oman	omn	Rest of Western Asia	24
92	Qatar	qat	Rest of Western Asia	24
109	Rest of Western Asia	xws	Rest of Western Asia	24
113	Saudi Arabia	sau	Rest of Western Asia	24
131	Turkey	tur	Rest of Western Asia	24
111	Russian Federation	rus	Russian Federation	25
115	Singapore	sgp	Singapore	26
123	Switzerland	che	Switzerland	27
124	Taiwan	twn	Taiwan	28
127	Thailand	tha	Thailand	29
134	United Arab Emirates	are	United Arab Emirates	30
136	United States of America	usa	United States of America	31

## Sheet: SI Figure 3b
GTAP_Sector_Number(57)	GTAP_Sector_Name(57)	GTAP_Sector_code(57)	This study_Sector_Name(20)	This study_Sector_Number(20)
2	Animal products nec	oap	Animal	1
4	Bovine cattle; sheep and goats; horses	ctl	Animal	1
42	Raw milk	rmk	Animal	1
3	Beverages and tobacco products	b_t	Beverages and tobacco	2
7	Cereal grains nec	gro	Cereals	3
36	Paddy rice	pdr	Cereals	3
55	Wheat	wht	Cereals	3
8	Chemical; rubber; plastic products	crp	Chemical, rubber and plastic	4
15	Electricity	ely	Electricity	5
19	Fishing	fsh	Fishing	6
5	Bovine meat products	cmt	Food	7
13	Dairy products	mil	Food	7
20	Food products nec	ofd	Food	7
28	Meat products nec	omt	Food	7
40	Processed rice	pcr	Food	7
44	Sugar	sgr	Food	7
21	Forestry	frs	Forestry	8
25	Leather products	lea	Leather	9
16	Electronic equipment	ele	Machinery	10
26	Machinery and equipment nec	ome	Machinery	10
27	Manufactures nec	omf	Machinery	10
17	Ferrous metals	i_s	Metals	11
29	Metal products	fmp	Metals	11
30	Metals nec	nfm	Metals	11
9	Coal	coa	Metals	12
22	Gas	gas	Metals	12
23	Gas manufacture; distribution	gdt	Metals	12
31	Mineral products nec	nmm	Metals	12
32	Minerals nec	omn	Metals	12
34	Oil	oil	Metals	12
38	Petroleum; coal products	p_c	Metals	12
1	Air transport	atp	Others	13
6	Business services nec	obs	Others	13
10	Communication	cmn	Others	13
11	Construction	cns	Others	13
14	Dwellings	dwe	Others	13
18	Financial services nec	ofi	Others	13
24	Insurance	isr	Others	13
41	Public Administration; Defense; Education; Health	osg	Others	13
43	Recreational and other services	ros	Others	13
47	Trade	trd	Others	13
52	Water	wtr	Others	13
53	Water transport	wtp	Others	13
37	Paper products; publishing	ppp	Paper	14
49	Transport nec	otp	Road transport	15
39	Plant-based fibers	pfb	Textiles	16
46	Textiles	tex	Textiles	16
57	Wool; silk-worm cocoons	wol	Textiles	16
33	Motor vehicles and parts	mvh	Transport equipment	17
48	Transport equipment nec	otn	Transport equipment	17
12	Crops nec	ocr	Vegetables, fruit and nuts	18
35	Oil seeds	osd	Vegetables, fruit and nuts	18
45	Sugar cane; sugar beet	c_b	Vegetables, fruit and nuts	18
50	Vegetable oils and fats	vol	Vegetables, fruit and nuts	18
51	Vegetables; fruit; nuts	v_f	Vegetables, fruit and nuts	18
54	Wearing apparel	wap	Wearing apparel	19
56	Wood products	lum	Wood	20
