# Supplementary material for: Carbon and health implications of trade restrictions
Source: Nat Commun. 2019 Oct 30;10:4947. doi: 10.1038/s41467-019-12890-3 (PMC6821914; doi:10.1038/s41467-019-12890-3)
Supplement: Supplementary file 7 — Supplementary Data 4 [file 41467_2019_12890_MOESM7_ESM.xlsx]

## Sheet: Sheet1
Supplementary Data 4. Mapping structure from Xia to CEDS
Sector ID and Name			CEDS
			1	2	3	4	5	6	7	8	9	10	11	12	13	14	15	16	17	18	19	20	21	22	23	24	25	26	27	28	29	30	31	32	33	34	35	36	37	38	39	40	41	42	43	44	45	46	47
			1A1a_Electricity-autoproducer	1A1a_Electricity-public	1A1a_Heat-production	1A1bc_Other-transformation	1A2a_Ind-Comb-Iron-steel	1A2b_Ind-Comb-Non-ferrous-metals	1A2c_Ind-Comb-Chemicals	1A2d_Ind-Comb-Pulp-paper	1A2e_Ind-Comb-Food-tobacco	1A2f_Ind-Comb-Non-metalic-minerals	1A2g_Ind-Comb-Construction	1A2g_Ind-Comb-machinery	1A2g_Ind-Comb-mining-quarying	1A2g_Ind-Comb-other	1A2g_Ind-Comb-textile-leather	1A2g_Ind-Comb-transpequip	1A2g_Ind-Comb-wood-products	1A3ai_International-aviation	1A3aii_Domestic-aviation	1A3b_Road	1A3c_Rail	1A3di_International-shipping	1A3di_Oil_tanker_loading	1A3dii_Domestic-navigation	1A3eii_Other-transp	1A4a_Commercial-institutional	1A4b_Residential	1A4c_Agriculture-forestry-fishing	1A5_Other-unspecified	1B1_Fugitive-solid-fuels	1B2_Fugitive-petr-and-gas	1B2d_Fugitive-other-energy	2A1_Cement-production	2A2_Lime-production	2Ax_Other-minerals	2B_Chemical-industry	2C_Metal-production	2D_Chemical-products-manufacture-processing	2D_Degreasing-Cleaning	2D_Other-product-use	2D_Paint-application	2H_Pulp-and-paper-food-beverage-wood	3B_Manure-management	3D_Rice-Cultivation	3D_Soil-emissions	3E_Enteric-fermentation	3I_Agriculture-other
Xia	1	Power Plant	0	1	1	0	0	0	0	0	0	0	0	0	0	0	0	0	0	0	0	0	0	0	0	0	0	0	0	0	0	0	0	0	0	0	0	0	0	0	0	0	0	0	0	0	0	0	0
	2	Industry	1	0	0	1	1	1	1	1	1	1	1	1	1	1	1	1	1	0	0	0	0	0	0	0	0	0	0	0	0	1	1	1	1	1	1	1	1	1	1	1	1	1	0	0	0	0	0
	3	on-road transportation	0	0	0	0	0	0	0	0	0	0	0	0	0	0	0	0	0	0	0	1	0	0	0	0	0	0	0	0	0	0	0	0	0	0	0	0	0	0	0	0	0	0	0	0	0	0	0
	4	off-road transportation	0	0	0	0	0	0	0	0	0	0	0	0	0	0	0	0	0	0	0	0	1	0	1	1	1	0	0	0	0	0	0	0	0	0	0	0	0	0	0	0	0	0	0	0	0	0	0
		SUM	1	1	1	1	1	1	1	1	1	1	1	1	1	1	1	1	1	0	0	1	1	0	1	1	1	0	0	0	0	1	1	1	1	1	1	1	1	1	1	1	1	1	0	0	0	0	0
[truncated: 8 more columns]
