# Supplementary material for: Carbon and health implications of trade restrictions
Source: Nat Commun. 2019 Oct 30;10:4947. doi: 10.1038/s41467-019-12890-3 (PMC6821914; doi:10.1038/s41467-019-12890-3)
Supplement: Supplementary file 8 — Supplementary Data 5 [file 41467_2019_12890_MOESM8_ESM.xlsx]

## Sheet: Ratios of pravite-car emissions
The ratio between emissions from private vehicles driving and emissions from road transportation.
Data source: GAINS (https://gains.iiasa.ac.at/gains/).
The scenario used here is ECLIPSE_V5a_CLE_base.
Region ID	Region Name	Region Name	Ratio (BC)	Ratio (NH3)	Ratio (NOx)	Ratio (OC)	Ratio (SO2)	Original data region
1	AUS	Australia	0.446	0.968	0.4578	0.5628	0.7945	AUS
2	NZL	New Zealand	0.4909	0.9844	0.4595	0.6151	0.3051	NZL
3	XOC	Rest of Oceania	0.4559	0.97	0.4582	0.5738	0.7603	Average value of AUS and NZL
4	CHN	China	0.2245	0.9741	0.1902	0.4132	0.3792	CHN
5	HKG	Hong Kong	0.408	0.979	0.317	0.6117	0.7125	HKG
6	JPN	Japan	0.3756	0.8532	0.2898	0.3905	0.9108	JPN
7	KOR	Korea Republic of	0.7746	0.9898	0.6285	0.7494	0.8408	KOR
8	MNG	Mongolia	0.5892	0.9779	0.6466	0.7594	0.5721	MNG
9	TWN	Taiwan	0.2471	0.9946	0.4051	0.4351	0.5822	TWN
10	XEA	Rest of East Asia	0.5781	0.9194	0.7336	0.83	0.7259	PRK
11	BRN	Brunei Darussalam	0.3451	0.9584	0.2843	0.6367	0.8613	BRN
12	KHM	Cambodia	0.4653	0.7304	0.3719	0.6104	0.4121	KHM
13	IDN	Indonesia	0.6977	0.9898	0.6901	0.7881	0.7262	IDN
14	LAO	Lao People's Democratic Republic	0.593	0.8873	0.4349	0.9362	0.4727	LAO
15	MYS	Malaysia	0.7053	0.9972	0.5705	0.8771	0.7756	MYS
16	PHL	Philippines	0.7672	0.991	0.4928	0.8699	0.8414	PHL
17	SGP	Singapore	0.2767	0.9622	0.1662	0.4009	0.3792	SGP
18	THA	Thailand	0.6249	0.9821	0.4302	0.6521	0.7313	THA
19	VNM	Viet Nam	0.7455	0.9881	0.5108	0.8155	0.8267	VNM
20	XSE	Rest of Southeast Asia	0.019	0.4831	0.1918	0.1083	0.0795	MMR
21	BGD	Bangladesh	0.5503	0.9958	0.6345	0.878	0.9143	BGD
22	IND	India	0.2574	0.9702	0.1193	0.3446	0.3839	IND
23	NPL	Nepal	0.4058	0.9813	0.34	0.7028	0.6728	NPL
24	PAK	Pakistan	0.3617	0.939	0.2088	0.5011	0.4249	PAK
25	LKA	Sri Lanka	0.664	0.9919	0.5084	0.7568	0.9034	LKA
26	XSA	Rest of South Asia	0.7413	0.9912	0.6823	0.9331	0.8634	BTN
27	CAN	Canada	0.334	0.8921	0.3405	0.4944	0.9049	CAN
28	USA	United States of America	0.3948	0.9494	0.4245	0.6295	0.7924	USA
29	MEX	Mexico	0.4903	0.9927	0.3483	0.7956	0.6256	MEX
30	XNA	Rest of North America	0.3885	0.9455	0.4173	0.6174	0.8345	Average value of CAN and USA
31	ARG	Argentina	0.4029	0.9747	0.2674	0.5987	0.4119	ARG
32	BOL	Bolivia	0.2914	0.9707	0.2487	0.5211	0.3848	Average value of ARG and BRA
33	BRA	Brazil	0.2384	0.9696	0.2422	0.4893	0.3204	BRA
34	CHL	Chile	0.2914	0.9707	0.2487	0.5211	0.3848	Average value of ARG and BRA
35	COL	Colombia	0.2914	0.9707	0.2487	0.5211	0.3848	Average value of ARG and BRA
36	ECU	Ecuador	0.2914	0.9707	0.2487	0.5211	0.3848	Average value of ARG and BRA
37	PRY	Paraguay	0.2914	0.9707	0.2487	0.5211	0.3848	Average value of ARG and BRA
38	PER	Peru	0.2914	0.9707	0.2487	0.5211	0.3848	Average value of ARG and BRA
39	URY	Uruguay	0.2914	0.9707	0.2487	0.5211	0.3848	Average value of ARG and BRA
40	VEN	Venezuela	0.2914	0.9707	0.2487	0.5211	0.3848	Average value of ARG and BRA
41	XSM	Rest of South America	0.2914	0.9707	0.2487	0.5211	0.3848	Average value of ARG and BRA
42	CRI	Costa Rica	0.4903	0.9927	0.3483	0.7956	0.6256	MEX
43	GTM	Guatemala	0.4903	0.9927	0.3483	0.7956	0.6256	MEX
44	HND	Honduras	0.4903	0.9927	0.3483	0.7956	0.6256	MEX
45	NIC	Nicaragua	0.4903	0.9927	0.3483	0.7956	0.6256	MEX
46	PAN	Panama	0.4903	0.9927	0.3483	0.7956	0.6256	MEX
47	SLV	El Salvador	0.4903	0.9927	0.3483	0.7956	0.6256	MEX
48	XCA	Rest of Central America	0.4903	0.9927	0.3483	0.7956	0.6256	MEX
49	DOM	Dominican Republic	0.4903	0.9927	0.3483	0.7956	0.6256	MEX
50	JAM	Jamaica	0.4903	0.9927	0.3483	0.7956	0.6256	MEX
51	PRI	Puerto Rico	0.4903	0.9927	0.3483	0.7956	0.6256	MEX
52	TTO	Trinidad and Tobago	0.4903	0.9927	0.3483	0.7956	0.6256	MEX
53	XCB	Caribbean	0.4903	0.9927	0.3483	0.7956	0.6256	MEX
54	AUT	Austria	0.7141	0.96	0.5777	0.6515	0.6469	AUT
55	BEL	Belgium	0.8105	0.9789	0.6671	0.7353	0.7544	BEL
56	CYP	Cyprus	0.8044	0.9948	0.5945	0.8046	0.8581	CYP
57	CZE	Czech Republic	0.5486	0.9615	0.2848	0.7052	0.5375	CZE
58	DNK	Denmark	0.7899	0.988	0.618	0.7339	0.7268	DNK
59	EST	Estonia	0.6209	0.9807	0.3534	0.5274	0.6522	EST
60	FIN	Finland	0.6691	0.9868	0.5028	0.5959	0.7055	FIN
61	FRA	France	0.8455	0.9781	0.5789	0.7737	0.7064	FRA
62	DEU	Germany	0.6996	0.9593	0.5729	0.6798	0.6985	DEU
63	GRC	Greece	0.3017	0.9781	0.2932	0.539	0.6281	GRC
64	HUN	Hungary	0.7921	0.9847	0.5086	0.8149	0.681	HUN
65	IRL	Ireland	0.5035	0.9668	0.3086	0.272	0.6329	IRL
66	ITA	Italy	0.838	0.9855	0.64	0.8787	0.782	ITA
67	LVA	Latvia	0.6915	0.9816	0.5359	0.6215	0.7121	LVA
68	LTU	Lithuania	0.6364	0.9693	0.3547	0.6041	0.5607	LTU
69	LUX	Luxembourg	0.5253	0.9217	0.3546	0.4507	0.38	LUX
70	MLT	Malta	0.3957	0.9637	0.2846	0.3333	0.5938	MLT
71	NLD	Netherlands	0.7758	0.9891	0.6607	0.7221	0.7492	NLD
72	POL	Poland	0.6251	0.9762	0.4444	0.5249	0.6401	POL
73	PRT	Portugal	0.8416	0.9882	0.7056	0.8133	0.7986	PRT
74	SVK	Slovakia	0.6078	0.9629	0.3966	0.6286	0.5525	SVK
75	SVN	Slovenia	0.9175	0.9763	0.7243	0.8668	0.8039	SVN
76	ESP	Spain	0.829	0.9768	0.6096	0.7965	0.7001	ESP
77	SWE	Sweden	0.4373	0.9857	0.5081	0.5726	0.7109	SWE
78	GBR	United Kingdom	0.7963	0.9787	0.657	0.756	0.7092	GBR
79	CHE	Switzerland	0.752	0.9816	0.6615	0.8021	0.8364	CHE
80	NOR	Norway	0.8628	0.9681	0.5989	0.7777	0.6986	NOR
81	XEF	Rest of EFTA	0.6538	0.9901	0.5627	0.7551	0.8542	ISL
82	ALB	Albania	0.1003	0.9644	0.0994	0.0957	0.3025	ALB
83	BGR	Bulgaria	0.5225	0.977	0.4172	0.4259	0.8862	BGR
84	BLR	Belarus	0.354	0.9859	0.289	0.408	0.3065	BLR
85	HRV	Croatia	0.5595	0.975	0.4536	0.5261	0.5945	HRV
86	ROU	Romania	0.5863	0.9711	0.4847	0.4243	0.6583	ROU
87	RUS	Russian Federation	0.4569	0.9864	0.3645	0.6253	0.7615	RUS
88	UKR	Ukraine	0.0653	0.9883	0.2306	0.1216	0.2738	UKR
89	XEE	Rest of Eastern Europe	0.197	0.9704	0.2149	0.5009	0.3621	MDA
90	XER	Rest of Europe	0.2808	0.9874	0.2649	0.3999	0.5651	Average value of BIH, MNE, MKD and SRB
91	KAZ	Kazakhstan	0.3617	0.939	0.2088	0.5011	0.4249	PAK
92	KGZ	Kyrgyzstan	0.3617	0.939	0.2088	0.5011	0.4249	PAK
93	TJK	Tajikistan	0.3617	0.939	0.2088	0.5011	0.4249	PAK
94	XSU	Rest of Former Soviet Union	0.3617	0.939	0.2088	0.5011	0.4249	PAK
95	ARM	Armenia	0.3404	0.9516	0.245	0.4832	0.4178	Average value of PAK and TUR
96	AZE	Azerbaijan	0.3404	0.9516	0.245	0.4832	0.4178	Average value of PAK and TUR
97	GEO	Georgia	0.3404	0.9516	0.245	0.4832	0.4178	Average value of PAK and TUR
98	BHR	Bahrain	0.3404	0.9516	0.245	0.4832	0.4178	Average value of PAK and TUR
99	IRN	Iran Islamic Republic of	0.3404	0.9516	0.245	0.4832	0.4178	Average value of PAK and TUR
100	ISR	Israel	0.3404	0.9516	0.245	0.4832	0.4178	Average value of PAK and TUR
101	JOR	Jordan	0.3404	0.9516	0.245	0.4832	0.4178	Average value of PAK and TUR
102	KWT	Kuwait	0.3404	0.9516	0.245	0.4832	0.4178	Average value of PAK and TUR
103	OMN	Oman	0.3404	0.9516	0.245	0.4832	0.4178	Average value of PAK and TUR
104	QAT	Qatar	0.3404	0.9516	0.245	0.4832	0.4178	Average value of PAK and TUR
105	SAU	Saudi Arabia	0.3404	0.9516	0.245	0.4832	0.4178	TUR
106	TUR	Turkey	0.243	0.9557	0.2914	0.2954	0.3226	TUR
107	ARE	United Arab Emirates	0.3404	0.9516	0.245	0.4832	0.4178	Average value of PAK and TUR
108	XWS	Rest of Western Asia	0.3404	0.9516	0.245	0.4832	0.4178	Average value of PAK and TUR
109	EGY	Egypt	0.4537	0.9833	0.5464	0.5789	0.3889	RSA
110	MAR	Morocco	0.4537	0.9833	0.5464	0.5789	0.3889	RSA
111	TUN	Tunisia	0.4537	0.9833	0.5464	0.5789	0.3889	RSA
112	XNF	Rest of North Africa	0.4537	0.9833	0.5464	0.5789	0.3889	RSA
113	BEN	Benin	0.4537	0.9833	0.5464	0.5789	0.3889	RSA
114	BFA	Burkina Faso	0.4537	0.9833	0.5464	0.5789	0.3889	RSA
115	CMR	Cameroon	0.4537	0.9833	0.5464	0.5789	0.3889	RSA
116	CIV	Cote d'Ivoire	0.4537	0.9833	0.5464	0.5789	0.3889	RSA
117	GHA	Ghana	0.4537	0.9833	0.5464	0.5789	0.3889	RSA
118	GIN	Guinea	0.4537	0.9833	0.5464	0.5789	0.3889	RSA
119	NGA	Nigeria	0.4537	0.9833	0.5464	0.5789	0.3889	RSA
120	SEN	Senegal	0.4537	0.9833	0.5464	0.5789	0.3889	RSA
121	TGO	Togo	0.4537	0.9833	0.5464	0.5789	0.3889	RSA
122	XWF	Rest of Western Africa	0.4537	0.9833	0.5464	0.5789	0.3889	RSA
123	XCF	Central Africa	0.4537	0.9833	0.5464	0.5789	0.3889	RSA
124	XAC	South Central Africa	0.4537	0.9833	0.5464	0.5789	0.3889	RSA
125	ETH	Ethiopia	0.4537	0.9833	0.5464	0.5789	0.3889	RSA
126	KEN	Kenya	0.4537	0.9833	0.5464	0.5789	0.3889	RSA
127	MDG	Madagascar	0.4537	0.9833	0.5464	0.5789	0.3889	RSA
128	MWI	Malawi	0.4537	0.9833	0.5464	0.5789	0.3889	RSA
129	MUS	Mauritius	0.4537	0.9833	0.5464	0.5789	0.3889	RSA
130	MOZ	Mozambique	0.4537	0.9833	0.5464	0.5789	0.3889	RSA
131	RWA	Rwanda	0.4537	0.9833	0.5464	0.5789	0.3889	RSA
132	TZA	Tanzania United Republic of	0.4537	0.9833	0.5464	0.5789	0.3889	RSA
133	UGA	Uganda	0.4537	0.9833	0.5464	0.5789	0.3889	RSA
134	ZMB	Zambia	0.4537	0.9833	0.5464	0.5789	0.3889	RSA
135	ZWE	Zimbabwe	0.4537	0.9833	0.5464	0.5789	0.3889	RSA
136	XEC	Rest of Eastern Africa	0.4537	0.9833	0.5464	0.5789	0.3889	RSA
137	BWA	Botswana	0.4537	0.9833	0.5464	0.5789	0.3889	RSA
138	NAM	Namibia	0.4537	0.9833	0.5464	0.5789	0.3889	RSA
139	ZAF	South Africa	0.4537	0.9833	0.5464	0.5789	0.3889	RSA
140	XSC	Rest of South African Customs Union	0.4537	0.9833	0.5464	0.5789	0.3889	RSA
141	XTW	Rest of the World	0.1982	0.9779	0.1685	0.2705	0.4595	Kosovo
